# Supplementary material for: Protein phosphatase PP2Cα S-glutathionylation regulates cell migration
Source: J Biol Chem. 2024 Sep 18;300(10):107784. doi: 10.1016/j.jbc.2024.107784 (PMC11530597; doi:10.1016/j.jbc.2024.107784)
Supplement: Supplemental Tables S1–S2 [file mmc2.xlsx]

## Sheet: Legend
Table S1. Lists of proteins belonging to "glutathionylation" and "migration"
a) A list of glutathionylated proteins (n 1,351) identified by the clickable glutathione approach
b) A list of proteins (n = 536) involved in migration in the STRING database
c) A list of proteins (n = 37) that belong to groups of "glutathionylation" and "migration". The proteins in bold are selected for cell migration assay.
Glutathionylated proteins were identified in mouse HL-1 cell line upon addition of glucose oxidase (reference 44), H2O2 (reference 48), or ischemic stress (reference 49)

## Sheet: a)
Gene	Protein Name	Peptide
Hsp90b1	Endoplasmin OS=Mus musculus GN=Hsp90b1 PE=1 SV=2	LTESPCALVASQYGWSGNMER
Elp2	Elongator complex protein 2 OS=Mus musculus GN=Elp2 PE=1 SV=1	ALSLCGHEDWIR
Papola	Poly(A) polymerase alpha OS=Mus musculus GN=Papola PE=1 SV=4	ETDCLLTQK
Tubb2a	Tubulin beta-2A chain OS=Mus musculus GN=Tubb2a PE=1 SV=1	TAVCDIPPR
Nek7	Serine/threonine-protein kinase Nek7 OS=Mus musculus GN=Nek7 PE=1 SV=1	MNLYSLCK
Sdhb	Succinate dehydrogenase [ubiquinone] iron-sulfur subunit, mitochondrial OS=Mus musculus GN=Sdhb PE=1 SV=1	CGPMVLDALIK
Fbxw7	F-box/WD repeat-containing protein 7 OS=Mus musculus GN=Fbxw7 PE=1 SV=1	LVCAVGSR
Uqcrc2	Cytochrome b-c1 complex subunit 2, mitochondrial OS=Mus musculus GN=Uqcrc2 PE=1 SV=1	NALANPLYCPDYR
Snx7	Sorting nexin-7 OS=Mus musculus GN=Snx7 PE=1 SV=1	VECANNALK
Nsdhl	Sterol-4-alpha-carboxylate 3-dehydrogenase, decarboxylating OS=Mus musculus GN=Nsdhl PE=1 SV=1	VQFFIGDLCNQQDLYPALK
Rps21	40S ribosomal protein S21 OS=Mus musculus GN=Rps21 PE=1 SV=1	TYGICGAIR
Gna13	Guanine nucleotide-binding protein subunit alpha-13 OS=Mus musculus GN=Gna13 PE=1 SV=1	DYFLEFEGDPHCLR
Sec63	Translocation protein SEC63 homolog OS=Mus musculus GN=Sec63 PE=1 SV=4	EQSICAAEEQPTEDGQSDANK
		NEPPLTCPYSLK
Gnb1	Guanine nucleotide-binding protein G(I)/G(S)/G(T) subunit beta-1 OS=Mus musculus GN=Gnb1 PE=1 SV=3	ACADATLSQITNNIDPVGR
Dcaf1	DDB1- and CUL4-associated factor 1 OS=Mus musculus GN=Dcaf1 PE=1 SV=4	LPLFSSCQIQQLMK
Herc4	Probable E3 ubiquitin-protein ligase HERC4 OS=Mus musculus GN=Herc4 PE=1 SV=2	YGQLGLGIDCQK
Rae1	mRNA export factor OS=Mus musculus GN=Rae1 PE=1 SV=1	VFTASCDK
Dctn1	Dynactin subunit 1 OS=Mus musculus GN=Dctn1 PE=1 SV=3	VTFSCAAGLGQR
		ASEQIYGSPSSSPYECLR
Nhlrc2	NHL repeat-containing protein 2 OS=Mus musculus GN=Nhlrc2 PE=1 SV=1	QPLQITSTQPACAAPVELAYAF
		TVSVLPVCK
Top3b	DNA topoisomerase 3-beta-1 OS=Mus musculus GN=Top3b PE=1 SV=1	IGCAFTR
Csk	Tyrosine-protein kinase CSK OS=Mus musculus GN=Csk PE=1 SV=2	YNFHGTAEQDLPFCK
		SVLGGDCLLK
Mthfsd	Methenyltetrahydrofolate synthase domain-containing protein OS=Mus musculus GN=Mthfsd PE=2 SV=1	VSCEMLTK
Mif	Macrophage migration inhibitory factor OS=Mus musculus GN=Mif PE=1 SV=2	LLCGLLSDR
Uqcc2	Ubiquinol-cytochrome-c reductase complex assembly factor 2 OS=Mus musculus GN=Uqcc2 PE=1 SV=1	LCEEWPVDETK
Cttn	Src substrate cortactin OS=Mus musculus GN=Cttn PE=1 SV=2	CALGWDHQEK
		HCSQVDSVR
Lrrfip1	Leucine-rich repeat flightless-interacting protein 1 OS=Mus musculus GN=Lrrfip1 PE=1 SV=2	EIDCLSPEAQR
Adprhl1	[Protein ADP-ribosylarginine] hydrolase-like protein 1 OS=Mus musculus GN=Adprhl1 PE=1 SV=1	AAMLLGSVGDALGYGNICR
P4hb	Protein disulfide-isomerase OS=Mus musculus GN=P4hb PE=1 SV=2	ITEFCHR
Pdcd6ip	Programmed cell death 6-interacting protein OS=Mus musculus GN=Pdcd6ip PE=1 SV=3	FIQQTYPSGGEEQAQYCR
Cmtr2	Cap-specific mRNA (nucleoside-2'-O-)-methyltransferase 2 OS=Mus musculus GN=Cmtr2 PE=2 SV=1	CLPDEQGAEPSGPVK
Vps53	Vacuolar protein sorting-associated protein 53 homolog OS=Mus musculus GN=Vps53 PE=1 SV=1	LLTDCNSETFQK
H2-K1	H-2 class I histocompatibility antigen, K-K alpha chain OS=Mus musculus GN=H2-K1 PE=1 SV=1	GGDYALAPGSQTSDLSLPDCK
Tacc2	Transforming acidic coiled-coil-containing protein 2 OS=Mus musculus GN=Tacc2 PE=1 SV=2	CAQEYLSR
Fyco1	FYVE and coiled-coil domain-containing protein 1 OS=Mus musculus GN=Fyco1 PE=1 SV=1	LCQEVTNR
Mlec	Malectin OS=Mus musculus GN=Mlec PE=1 SV=2	VCALYILAGTVDDVPK
Sh3gl1	Endophilin-A2 OS=Mus musculus GN=Sh3gl1 PE=1 SV=1	EPFELGELEQPNGGFPCAPAPK
Inpp5b	Type II inositol 1,4,5-trisphosphate 5-phosphatase OS=Mus musculus GN=Inpp5b PE=1 SV=1	AQEFIHQFLCGPL
Riok2	Serine/threonine-protein kinase RIO2 OS=Mus musculus GN=Riok2 PE=1 SV=1	NHEIVPCSLIASIASLK
Tfip11	Tuftelin-interacting protein 11 OS=Mus musculus GN=Tfip11 PE=1 SV=1	WLQVLCSWLSNSPNYEEITK
Lage3	EKC/KEOPS complex subunit Lage3 OS=Mus musculus GN=Lage3 PE=2 SV=1	VSGCMLEVR
Rps27l	40S ribosomal protein S27-like OS=Mus musculus GN=Rps27l PE=1 SV=3	LTEGCSFR
Chrac1	Chromatin accessibility complex protein 1 OS=Mus musculus GN=Chrac1 PE=1 SV=1	ATELFVQYLATCSYR
Pelo	Protein pelota homolog OS=Mus musculus GN=Pelo PE=1 SV=3	EALCDPTVASR
Stx5	Syntaxin-5 OS=Mus musculus GN=Stx5 PE=1 SV=3	QCSEFTLMAR
Eif2s1	Eukaryotic translation initiation factor 2 subunit 1 OS=Mus musculus GN=Eif2s1 PE=1 SV=3	AGLNCSTETMPIK
Rprd1b	Regulation of nuclear pre-mRNA domain-containing protein 1B OS=Mus musculus GN=Rprd1b PE=1 SV=2	TVDEACLLLAEYNGR
Cstf2	Cleavage stimulation factor subunit 2 OS=Mus musculus GN=Cstf2 PE=1 SV=2	LCVQNSPQEAR
Cisd2	CDGSH iron-sulfur domain-containing protein 2 OS=Mus musculus GN=Cisd2 PE=1 SV=1	VVNEINIEDLCLTK
Rps6	40S ribosomal protein S6 OS=Mus musculus GN=Rps6 PE=1 SV=1	LNISFPATGCQK
Kif4	Chromosome-associated kinesin KIF4 OS=Mus musculus GN=Kif4 PE=1 SV=3	GLLCLGNVISALGDDK
		MQEVCEQNQQLLQENSAIK
Numa1	Nuclear mitotic apparatus protein 1 OS=Mus musculus GN=Numa1 PE=1 SV=1	HPSSTQCLVSVQK
Pef1	Peflin OS=Mus musculus GN=Pef1 PE=1 SV=1	SAIPAMQLDCFIK
Gstm7	Glutathione S-transferase Mu 7 OS=Mus musculus GN=Gstm7 PE=1 SV=1	HNLCGETEEER
Fam208a	Protein TASOR OS=Mus musculus GN=Fam208a PE=1 SV=2	LDVETVMSIDCLK
Ndufv1	NADH dehydrogenase [ubiquinone] flavoprotein 1, mitochondrial OS=Mus musculus GN=Ndufv1 PE=1 SV=1	GAGAYICGEETALIESIEGK
Trmt10c	Mitochondrial ribonuclease P protein 1 OS=Mus musculus GN=Trmt10c PE=1 SV=2	TLMECASK
		APSLSCHNK
Mms19	MMS19 nucleotide excision repair protein homolog OS=Mus musculus GN=Mms19 PE=1 SV=1	YHPLSACLTTR
		TAVPCLFALAVQASMPEK
Iap	IgE-binding protein OS=Mus musculus GN=Iap PE=2 SV=1	LQGPPYAESPPCVVR
Erp29	Endoplasmic reticulum resident protein 29 OS=Mus musculus GN=Erp29 PE=1 SV=2	GQGVYLGMPGCLPAYDALAGEFIK
Snx6	Sorting nexin-6 OS=Mus musculus GN=Snx6 PE=1 SV=2	TVAMHEVFLCR
Oxsr1	Serine/threonine-protein kinase OSR1 OS=Mus musculus GN=Oxsr1 PE=1 SV=1	CQTSMDELLK
Mtnd4l	NADH-ubiquinone oxidoreductase chain 4L OS=Mus musculus GN=Mtnd4l PE=1 SV=2	VSNTYGTDYVQNLNLLQC
Skp1	S-phase kinase-associated protein 1 OS=Mus musculus GN=Skp1 PE=1 SV=3	GLLDVTCK
Lactb2	Endoribonuclease LACTB2 OS=Mus musculus GN=Lactb2 PE=1 SV=1	NINNDTTYCIK
Gmppa	Mannose-1-phosphate guanyltransferase alpha OS=Mus musculus GN=Gmppa PE=1 SV=1	LLPAITILGCR
Nrdc	Nardilysin OS=Mus musculus GN=Nrdc PE=1 SV=1	AFDCPETEYPAK
Kif2c	Kinesin-like protein KIF2C OS=Mus musculus GN=Kif2c PE=1 SV=1	CLLLVHEPK
Hnrnpd	Heterogeneous nuclear ribonucleoprotein D0 OS=Mus musculus GN=Hnrnpd PE=1 SV=2	FGEVVDCTLK
Ap1g1	AP-1 complex subunit gamma-1 OS=Mus musculus GN=Ap1g1 PE=1 SV=3	FTCTVNR
Uba1	Ubiquitin-like modifier-activating enzyme 1 OS=Mus musculus GN=Uba1 PE=1 SV=1	DNPGVVTCLDEAR
Prkar1a	cAMP-dependent protein kinase type I-alpha regulatory subunit OS=Mus musculus GN=Prkar1a PE=1 SV=3	QIQCLQK
Prpf38b	Pre-mRNA-splicing factor 38B OS=Mus musculus GN=Prpf38b PE=1 SV=1	AGGGCVMTIGEMLR
Wdcp	WD repeat and coiled-coil-containing protein OS=Mus musculus GN=Wdcp PE=2 SV=2	LVSVWQLCPSTAGASK
Pcyt1a	Choline-phosphate cytidylyltransferase A OS=Mus musculus GN=Pcyt1a PE=1 SV=1	VTMEEACR
Gba2	Non-lysosomal glucosylceramidase OS=Mus musculus GN=Gba2 PE=1 SV=2	LGLAFQTPEAYCQQQVFR
Eif3j2	Eukaryotic translation initiation factor 3 subunit J-B OS=Mus musculus GN=Eif3j2 PE=1 SV=1	ITNSLTVLCSEK
Dcps	m7GpppX diphosphatase OS=Mus musculus GN=Dcps PE=1 SV=1	AHLLAQVIENLECDPK
Lrit3	Leucine-rich repeat, immunoglobulin-like domain and transmembrane domain-containing protein 3 OS=Mus musculus GN=Lrit3 PE=1 SV=1	NLTCLDLSSNR
Selenbp1	Selenium-binding protein 1 OS=Mus musculus GN=Selenbp1 PE=1 SV=2	GGSVQVLEDQELTCQPEPLVVK
Rabgap1l	Rab GTPase-activating protein 1-like OS=Mus musculus GN=Rabgap1l PE=1 SV=1	ILYSFCTAFK
Hs1bp3	HCLS1-binding protein 3 OS=Mus musculus GN=Hs1bp3 PE=1 SV=2	LYSCYPAASLPPLPR
Lyrm1	LYR motif-containing protein 1 OS=Mus musculus GN=Lyrm1 PE=1 SV=1	QEVLCLYR
Slc25a25	Calcium-binding mitochondrial carrier protein SCaMC-2 OS=Mus musculus GN=Slc25a25 PE=1 SV=1	SNNMCIVGGFTQMIR
Pycr2	Pyrroline-5-carboxylate reductase 2 OS=Mus musculus GN=Pycr2 PE=1 SV=1	SLLINAVEASCIR
Spc24	Kinetochore protein Spc24 OS=Mus musculus GN=Spc24 PE=1 SV=1	EDTCVQAR
Ttn	Titin OS=Mus musculus GN=Ttn PE=1 SV=1	LDQAGEVLYQACNAITTAILTVK
		LSVTVTGCPKPK
		MVCSSVAR
		GCEYVFR
		FGCGPPVEIGPILAVDPLGPPTSPER
		TSTEMSQEEAEGTLADLCPAVLK
Med12	Mediator of RNA polymerase II transcription subunit 12 OS=Mus musculus GN=Med12 PE=1 SV=1	FGELFSDFCSK
Pitrm1	Presequence protease, mitochondrial OS=Mus musculus GN=Pitrm1 PE=1 SV=1	HQDASCLPALK
		LVTDPTFKPCQMK
Glod4	Glyoxalase domain-containing protein 4 OS=Mus musculus GN=Glod4 PE=1 SV=1	HEEFEEGCK
Rpl34	60S ribosomal protein L34 OS=Mus musculus GN=Rpl34 PE=1 SV=2	AYGGSMCAK
Cpt2	Carnitine O-palmitoyltransferase 2, mitochondrial OS=Mus musculus GN=Cpt2 PE=1 SV=2	EFLHCVQK
Mrs2	Magnesium transporter MRS2 homolog, mitochondrial OS=Mus musculus GN=Mrs2 PE=2 SV=2	AVITPECLLILDYR
Gspt1	Eukaryotic peptide chain release factor GTP-binding subunit ERF3A OS=Mus musculus GN=Gspt1 PE=1 SV=2	LESGSICK
Marc2	Mitochondrial amidoxime reducing component 2 OS=Mus musculus GN=Marc2 PE=1 SV=1	LCDPSVK
		CVLTTVDPDTGIIDR
Plod1	Procollagen-lysine,2-oxoglutarate 5-dioxygenase 1 OS=Mus musculus GN=Plod1 PE=1 SV=1	VGEDYEGGGCR
Eri1	3'-5' exoribonuclease 1 OS=Mus musculus GN=Eri1 PE=1 SV=2	EIAMTNGCINR
Skiv2l2	Superkiller viralicidic activity 2-like 2 OS=Mus musculus GN=Skiv2l2 PE=1 SV=1	MVEEVFNNAIDCLSDEDK
Jpt2	Jupiter microtubule associated homolog 2 OS=Mus musculus GN=Jpt2 PE=1 SV=1	DHVLLCEGEDSK
Samhd1	Deoxynucleoside triphosphate triphosphohydrolase SAMHD1 OS=Mus musculus GN=Samhd1 PE=1 SV=2	TSSCLQEVSK
Tbc1d13	TBC1 domain family member 13 OS=Mus musculus GN=Tbc1d13 PE=1 SV=1	LLQDYPITDVCQILQK
Phlda3	Pleckstrin homology-like domain family A member 3 OS=Mus musculus GN=Phlda3 PE=1 SV=1	AVECVESTGR
Smu1	WD40 repeat-containing protein SMU1 OS=Mus musculus GN=Smu1 PE=2 SV=2	IQSGQCLR
Ppp6r3	Serine/threonine-protein phosphatase 6 regulatory subunit 3 OS=Mus musculus GN=Ppp6r3 PE=1 SV=1	LLTCIEPPQPR
Mrrf	Ribosome-recycling factor, mitochondrial OS=Mus musculus GN=Mrrf PE=1 SV=1	SPQVILVNMASFPECTAAAIK
Tuba8	Tubulin alpha-8 chain OS=Mus musculus GN=Tuba8 PE=1 SV=1	TIQFVDWCPTGFK
Got2	Aspartate aminotransferase, mitochondrial OS=Mus musculus GN=Got2 PE=1 SV=1	TCGFDFSGALEDISK
		VGAFTVVCK
Tcea1	Transcription elongation factor A protein 1 OS=Mus musculus GN=Tcea1 PE=1 SV=2	NVLCGNIPPDLFAR
Ncbp1	Nuclear cap-binding protein subunit 1 OS=Mus musculus GN=Ncbp1 PE=1 SV=2	SACSLESNLEGLAGVLEADLPNYK
Ptges2	Prostaglandin E synthase 2 OS=Mus musculus GN=Ptges2 PE=1 SV=3	EVTEFCNK
Utp11	Probable U3 small nucleolar RNA-associated protein 11 OS=Mus musculus GN=Utp11 PE=2 SV=1	QYDCLTQR
Atp1a2	Sodium/potassium-transporting ATPase subunit alpha-2 OS=Mus musculus GN=Atp1a2 PE=1 SV=1	IAGLCNR
Hcfc1	Host cell factor 1 OS=Mus musculus GN=Hcfc1 PE=1 SV=2	LVIYGGMSGCR
Anapc7	Anaphase-promoting complex subunit 7 OS=Mus musculus GN=Anapc7 PE=1 SV=3	AINTICSLEK
		VRPSTGNSASTPQSQCLPSEIEVK
Mpv17l2	Mpv17-like protein 2 OS=Mus musculus GN=Mpv17l2 PE=1 SV=1	YWVPEPLQTPGCAD
Setd7	Histone-lysine N-methyltransferase SETD7 OS=Mus musculus GN=Setd7 PE=1 SV=2	STSSCISSDALLPDPYESER
Traf2	TNF receptor-associated factor 2 OS=Mus musculus GN=Traf2 PE=1 SV=1	IATFENIVCVLNR
Iah1	Isoamyl acetate-hydrolyzing esterase 1 homolog OS=Mus musculus GN=Iah1 PE=1 SV=1	VILITPPPLCEAAWEK
Taco1	Translational activator of cytochrome c oxidase 1 OS=Mus musculus GN=Taco1 PE=1 SV=1	EGGPNPENNSSLANILELCR
Parn	Poly(A)-specific ribonuclease PARN OS=Mus musculus GN=Parn PE=1 SV=1	EMAICVFPR
Scyl1	N-terminal kinase-like protein OS=Mus musculus GN=Scyl1 PE=1 SV=1	SLVTHYCELVGANPK
Bckdha	2-oxoisovalerate dehydrogenase subunit alpha, mitochondrial OS=Mus musculus GN=Bckdha PE=1 SV=1	DYPLELFMSQCYGNVNDPGK
Cdc16	Cell division cycle protein 16 homolog OS=Mus musculus GN=Cdc16 PE=1 SV=1	LCAEEQELLR
Psmb2	Proteasome subunit beta type-2 OS=Mus musculus GN=Psmb2 PE=1 SV=1	NLADCLR
Kiaa0391	Mitochondrial ribonuclease P protein 3 OS=Mus musculus GN=Kiaa0391 PE=2 SV=1	SSCEVPTK
Fuk	L-fucose kinase OS=Mus musculus GN=Fuk PE=1 SV=1	SGPAANPEWIQPFSYLECGDLMR
Tarsl2	Probable threonine--tRNA ligase 2, cytoplasmic OS=Mus musculus GN=Tarsl2 PE=1 SV=1	WLCAEVQR
Atrx	Transcriptional regulator ATRX OS=Mus musculus GN=Atrx PE=1 SV=3	QQMLINCVQR
Dffa	DNA fragmentation factor subunit alpha OS=Mus musculus GN=Dffa PE=1 SV=2	FVALACNEK
Ube2d1	Ubiquitin-conjugating enzyme E2 D1 OS=Mus musculus GN=Ube2d1 PE=2 SV=1	IYHPNINSNGSICLDILR
Rack1	Receptor of activated protein C kinase 1 OS=Mus musculus GN=Rack1 PE=1 SV=3	LWNTLGVCK
		VWNLANCK
Gfpt1	Glutamine--fructose-6-phosphate aminotransferase [isomerizing] 1 OS=Mus musculus GN=Gfpt1 PE=1 SV=3	VDSTTCLFPVEEK
		DWEANACK
Psmc2	26S proteasome regulatory subunit 7 OS=Mus musculus GN=Psmc2 PE=1 SV=5	TDACFIR
Tubb4a	Tubulin beta-4A chain OS=Mus musculus GN=Tubb4a PE=1 SV=3	EIVHLQAGQCGNQIGAK
Fv4	Retrovirus-related Env polyprotein from Fv-4 locus OS=Mus musculus GN=Fv4 PE=1 SV=2	CNTAWNR
Tm9sf3	Transmembrane 9 superfamily member 3 OS=Mus musculus GN=Tm9sf3 PE=1 SV=1	NLSGQPNFPCR
Trim47	Tripartite motif-containing protein 47 OS=Mus musculus GN=Trim47 PE=1 SV=2	VLCPINYPESPTR
		LALEEGCGPGPGPPR
Ppme1	Protein phosphatase methylesterase 1 OS=Mus musculus GN=Ppme1 PE=1 SV=5	QCEGITSPEGSK
Fam98a	Protein FAM98A OS=Mus musculus GN=Fam98a PE=1 SV=1	MLCVNAPPK
Ppp6c	Serine/threonine-protein phosphatase 6 catalytic subunit OS=Mus musculus GN=Ppp6c PE=1 SV=1	CGNIASIMVFK
		LVTVWSAPNYCYR
Psmd13	26S proteasome non-ATPase regulatory subunit 13 OS=Mus musculus GN=Psmd13 PE=1 SV=1	CAWGQQPDLAANEAQLLR
Pgp	Glycerol-3-phosphate phosphatase OS=Mus musculus GN=Pgp PE=1 SV=1	SNQESDCMFK
Hcfc2	Host cell factor 2 OS=Mus musculus GN=Hcfc2 PE=1 SV=1	TCTPGFPGAPSTVR
Rnpep	Aminopeptidase B OS=Mus musculus GN=Rnpep PE=1 SV=2	VWAEPCLIEAAK
Golga4	Golgin subfamily A member 4 OS=Mus musculus GN=Golga4 PE=1 SV=2	ESCITQLK
		HVCEELDAQR
Nudt2	Bis(5'-nucleosyl)-tetraphosphatase [asymmetrical] OS=Mus musculus GN=Nudt2 PE=1 SV=3	ATLQEGHQFLCSTPA
Aftph	Aftiphilin OS=Mus musculus GN=Aftph PE=1 SV=2	LLCSLGIDTR
Dcaf7	DDB1- and CUL4-associated factor 7 OS=Mus musculus GN=Dcaf7 PE=1 SV=1	VPCTPVAR
Acadvl	Very long-chain specific acyl-CoA dehydrogenase, mitochondrial OS=Mus musculus GN=Acadvl PE=1 SV=3	SSAIPSPCGK
Psmd12	26S proteasome non-ATPase regulatory subunit 12 OS=Mus musculus GN=Psmd12 PE=1 SV=4	AIYDTPCIQAESDK
Sptb	Spectrin beta chain, erythrocytic OS=Mus musculus GN=Sptb PE=1 SV=4	IHCLENVDK
Lsm7	U6 snRNA-associated Sm-like protein LSm7 OS=Mus musculus GN=Lsm7 PE=1 SV=1	GTSVVLICPQDGMEAIPNPFVQQQDT
Mrpl58	Peptidyl-tRNA hydrolase ICT1, mitochondrial OS=Mus musculus GN=Mrpl58 PE=1 SV=1	LSISYCR
Agfg2	Arf-GAP domain and FG repeat-containing protein 2 OS=Mus musculus GN=Agfg2 PE=1 SV=1	ELGGCSQAGNR
Arf5	ADP-ribosylation factor 5 OS=Mus musculus GN=Arf5 PE=1 SV=2	NICFTVWDVGGQDK
Fam129b	Niban-like protein 1 OS=Mus musculus GN=Fam129b PE=1 SV=2	VHFEDVLCK
Tmem214	Transmembrane protein 214 OS=Mus musculus GN=Tmem214 PE=1 SV=1	SSGLLPVGQQVCAR
Rngtt	mRNA-capping enzyme OS=Mus musculus GN=Rngtt PE=1 SV=1	FNAQPVGDCDFNIR
Rabep2	Rab GTPase-binding effector protein 2 OS=Mus musculus GN=Rabep2 PE=1 SV=3	CLSQEVK
Stbd1	Starch-binding domain-containing protein 1 OS=Mus musculus GN=Stbd1 PE=1 SV=1	WNTYIPLHYCK
Eed	Polycomb protein EED OS=Mus musculus GN=Eed PE=1 SV=1	IINPITMQCIK
Eri3	ERI1 exoribonuclease 3 OS=Mus musculus GN=Eri3 PE=1 SV=1	AYSFAMGCWPK
		SIFVTCGDWDLK
Cul4a	Cullin-4A OS=Mus musculus GN=Cul4a PE=1 SV=1	TLQSLACGK
Tuba1b	Tubulin alpha-1B chain OS=Mus musculus GN=Tuba1b PE=1 SV=2	SIQFVDWCPTGFK
Rbm28	RNA-binding protein 28 OS=Mus musculus GN=Rbm28 PE=1 SV=4	EITTFEGCK
Rac3	Ras-related C3 botulinum toxin substrate 3 OS=Mus musculus GN=Rac3 PE=1 SV=1	AVLCPPPVK
Crkl	Crk-like protein OS=Mus musculus GN=Crkl PE=1 SV=2	DSSTCPGDYVLSVSENSR
Pcbp4	Poly(rC)-binding protein 4 OS=Mus musculus GN=Pcbp4 PE=1 SV=1	LVIPASQCGSLIGK
Casp3	Caspase-3 OS=Mus musculus GN=Casp3 PE=1 SV=1	LFIIQACR
Wdr1	WD repeat-containing protein 1 OS=Mus musculus GN=Wdr1 PE=1 SV=3	VCALGESK
Vps41	Vacuolar protein sorting-associated protein 41 homolog OS=Mus musculus GN=Vps41 PE=1 SV=1	ALEICQQR
Tubb6	Tubulin beta-6 chain OS=Mus musculus GN=Tubb6 PE=1 SV=1	NMMAACDPR
Csnk2a2	Casein kinase II subunit alpha' OS=Mus musculus GN=Csnk2a2 PE=1 SV=1	EQSQPCAENTVLSSGLTAAR
Pgrmc1	Membrane-associated progesterone receptor component 1 OS=Mus musculus GN=Pgrmc1 PE=1 SV=4	GLATFCLDK
Psmg2	Proteasome assembly chaperone 2 OS=Mus musculus GN=Psmg2 PE=1 SV=1	YLLTPCLQK
Flad1	FAD synthase OS=Mus musculus GN=Flad1 PE=1 SV=1	LAESGSCLGK
Tbc1d2b	TBC1 domain family member 2B OS=Mus musculus GN=Tbc1d2b PE=1 SV=2	LCQVESK
Ptpmt1	Phosphatidylglycerophosphatase and protein-tyrosine phosphatase 1 OS=Mus musculus GN=Ptpmt1 PE=1 SV=1	FLCNTSK
Cdk2	Cyclin-dependent kinase 2 OS=Mus musculus GN=Cdk2 PE=1 SV=2	APEILLGCK
Rpl29	60S ribosomal protein L29 OS=Mus musculus GN=Rpl29 PE=2 SV=2	LCQPKPK
Pdlim3	PDZ and LIM domain protein 3 OS=Mus musculus GN=Pdlim3 PE=1 SV=1	AASYQLCLK
Isoc2a	Isochorismatase domain-containing protein 2A OS=Mus musculus GN=Isoc2a PE=1 SV=1	EPVPDSGLLSLFQGQSPLTSC
		TCFSMVPALQK
Aif1l	Allograft inflammatory factor 1-like OS=Mus musculus GN=Aif1l PE=1 SV=1	EFLCDQK
Msh2	DNA mismatch repair protein Msh2 OS=Mus musculus GN=Msh2 PE=1 SV=1	HVIACAK
Myo1d	Unconventional myosin-Id OS=Mus musculus GN=Myo1d PE=1 SV=1	LFCWIVTR
Rpl18a	60S ribosomal protein L18a OS=Mus musculus GN=Rpl18a PE=1 SV=1	CHTPPLYR
Ptpn1	Tyrosine-protein phosphatase non-receptor type 1 OS=Mus musculus GN=Ptpn1 PE=1 SV=2	HEASDFPCK
Selenow	Selenoprotein W OS=Mus musculus GN=Selenow PE=1 SV=3	AALAQCQ
Gpx4	Phospholipid hydroperoxide glutathione peroxidase, nuclear OS=Mus musculus GN=Gpx4 PE=1 SV=3	YAECGLR
		ICVNGDDAHPLWK
		DIDGHMVCLDK
Vhl	Von Hippel-Lindau disease tumor suppressor OS=Mus musculus GN=Vhl PE=1 SV=1	EPSQVIFCNR
Tagln2	Transgelin-2 OS=Mus musculus GN=Tagln2 PE=1 SV=4	NMACVQR
Ckmt1	Creatine kinase U-type, mitochondrial OS=Mus musculus GN=Ckmt1 PE=1 SV=1	LGYILTCPSNLGTGLR
Uba1y	Ubiquitin-like modifier-activating enzyme 1 Y OS=Mus musculus GN=Uba1y PE=1 SV=2	SIPICTLK
Akr1b8	Aldose reductase-related protein 2 OS=Mus musculus GN=Akr1b8 PE=1 SV=2	ACLLPETVNMEEYPYDAEY
Eral1	GTPase Era, mitochondrial OS=Mus musculus GN=Eral1 PE=2 SV=1	CQALGVITEK
		SSTHCPGPETEGPNAHSVR
Mgea5	Protein O-GlcNAcase OS=Mus musculus GN=Mgea5 PE=1 SV=2	ANSSVVSVNCK
		SFVQWLGCR
Twf2	Twinfilin-2 OS=Mus musculus GN=Twf2 PE=1 SV=1	HLSSCAAPAPLTSAER
Ago2	Protein argonaute-2 OS=Mus musculus GN=Ago2 PE=1 SV=3	SFFTASEGCSNPLGGGR
Eif4g3	Eukaryotic translation initiation factor 4 gamma 3 OS=Mus musculus GN=Eif4g3 PE=1 SV=2	AAIIADCSTFR
		LCNWVSR
Pdlim1	PDZ and LIM domain protein 1 OS=Mus musculus GN=Pdlim1 PE=1 SV=4	GCADNMTLTVSR
Atp6v1c1	V-type proton ATPase subunit C 1 OS=Mus musculus GN=Atp6v1c1 PE=1 SV=4	TCQQTWEK
Zcchc8	Zinc finger CCHC domain-containing protein 8 OS=Mus musculus GN=Zcchc8 PE=1 SV=3	MFGSIPMQACQQK
Vps39	Vam6/Vps39-like protein OS=Mus musculus GN=Vps39 PE=1 SV=1	LICDFPFDGLLEER
Ddx58	Probable ATP-dependent RNA helicase DDX58 OS=Mus musculus GN=Ddx58 PE=1 SV=2	CIISQLMK
Wapl	Wings apart-like protein homolog OS=Mus musculus GN=Wapl PE=1 SV=2	FLSFMNLTCAVGTTGQK
Psph	Phosphoserine phosphatase OS=Mus musculus GN=Psph PE=1 SV=1	FCGVEAAVSEMTR
		IIMIGDGATDMEACPPADAFIGFGGNVIR
Eif2b4	Translation initiation factor eIF-2B subunit delta OS=Mus musculus GN=Eif2b4 PE=1 SV=2	VQTDAFVSNELDDPDDLQCK
Focad	Focadhesin OS=Mus musculus GN=Focad PE=1 SV=1	SAAATALSLLVPVFIISCK
Gpsm1	G-protein-signaling modulator 1 OS=Mus musculus GN=Gpsm1 PE=1 SV=3	APSSDEECFFDLLSK
Snrnp70	U1 small nuclear ribonucleoprotein 70 kDa OS=Mus musculus GN=Snrnp70 PE=1 SV=2	HHNQPYCGIAPYIR
Sec23a	Protein transport protein Sec23A OS=Mus musculus GN=Sec23a PE=1 SV=2	MVQVHELGCEGISK
Clcc1	Chloride channel CLIC-like protein 1 OS=Mus musculus GN=Clcc1 PE=1 SV=1	EAAVAAHGTEPVSSPCG
Rilpl1	RILP-like protein 1 OS=Mus musculus GN=Rilpl1 PE=1 SV=1	VIDQHGCESIAR
Tpx2	Targeting protein for Xklp2 OS=Mus musculus GN=Tpx2 PE=1 SV=1	QSIPSNDCSSLDAK
Abce1	ATP-binding cassette sub-family E member 1 OS=Mus musculus GN=Abce1 PE=1 SV=1	YCANAFK
Uvrag	UV radiation resistance associated protein OS=Mus musculus GN=Uvrag PE=1 SV=2	NLLQVDQNCVR
Mtor	Serine/threonine-protein kinase mTOR OS=Mus musculus GN=Mtor PE=1 SV=2	YDVLICR
Cct5	T-complex protein 1 subunit epsilon OS=Mus musculus GN=Cct5 PE=1 SV=1	SLHDALCVIR
Tpm4	Tropomyosin alpha-4 chain OS=Mus musculus GN=Tpm4 PE=1 SV=3	EENVGLHQTLDQTLNELNCI
Lcp1	Plastin-2 OS=Mus musculus GN=Lcp1 PE=1 SV=4	AACLPLPGYR
Ampd2	AMP deaminase 2 OS=Mus musculus GN=Ampd2 PE=1 SV=1	CGVPFTDLLDAAK
Mapk9	Mitogen-activated protein kinase 9 OS=Mus musculus GN=Mapk9 PE=1 SV=2	TACTNFMMTPYVVTR
Pum3	Pumilio homolog 3 OS=Mus musculus GN=Pum3 PE=1 SV=2	GAIILSSLLQSCDQEVVNK
Aip	AH receptor-interacting protein OS=Mus musculus GN=Aip PE=1 SV=1	YYDAIACLK
Syne1	Nesprin-1 OS=Mus musculus GN=Syne1 PE=1 SV=2	VQHLANVYCTGK
Hdac6	Histone deacetylase 6 OS=Mus musculus GN=Hdac6 PE=1 SV=3	IMCHLEEVGLAAR
Ankrd27	Ankyrin repeat domain-containing protein 27 OS=Mus musculus GN=Ankrd27 PE=1 SV=2	MNLLSQMTSTPIDCLFK
Dbnl	Drebrin-like protein OS=Mus musculus GN=Dbnl PE=1 SV=2	AEEDVEPECIMEK
Nxf1	Nuclear RNA export factor 1 OS=Mus musculus GN=Nxf1 PE=1 SV=3	SCMAATLR
Wdr26	WD repeat-containing protein 26 OS=Mus musculus GN=Wdr26 PE=1 SV=3	CELTPLK
Mia3	Melanoma inhibitory activity protein 3 OS=Mus musculus GN=Mia3 PE=1 SV=2	CNLEDQIK
Fn3k	Fructosamine-3-kinase OS=Mus musculus GN=Fn3k PE=1 SV=1	QNTVGCGAEGAEPQGVTK
Cnot4	CCR4-NOT transcription complex subunit 4 OS=Mus musculus GN=Cnot4 PE=1 SV=2	AIQCVNNVVVDGR
Rps6ka4	Ribosomal protein S6 kinase alpha-4 OS=Mus musculus GN=Rps6ka4 PE=1 SV=2	CSPPFPLR
Cops7a	COP9 signalosome complex subunit 7a OS=Mus musculus GN=Cops7a PE=1 SV=2	CIPYAVLLEALALR
Arhgap29	Rho GTPase-activating protein 29 OS=Mus musculus GN=Arhgap29 PE=1 SV=1	ALCLQGIYR
RTRAF	RNA transcription, translation and transport factor protein	LTALDYHNPSGFNCK
Racgap1	Rac GTPase-activating protein 1 OS=Mus musculus GN=Racgap1 PE=1 SV=1	DILMCDTSGSIQLSEEQK
Fam111a	Protein FAM111A OS=Mus musculus GN=Fam111a PE=2 SV=1	FCTFIESDDWK
Kiaa1524	Protein CIP2A OS=Mus musculus GN=Kiaa1524 PE=1 SV=3	MDSTACLK
Mad1l1	Mitotic spindle assembly checkpoint protein MAD1 OS=Mus musculus GN=Mad1l1 PE=1 SV=1	LCLQEQDAAVVK
		QLQECEATAEEK
Samm50	Sorting and assembly machinery component 50 homolog OS=Mus musculus GN=Samm50 PE=1 SV=1	DDIIICEIGEVFK
Thop1	Thimet oligopeptidase OS=Mus musculus GN=Thop1 PE=1 SV=1	GLQVEGSEAPAC
Acads	Short-chain specific acyl-CoA dehydrogenase, mitochondrial OS=Mus musculus GN=Acads PE=1 SV=2	IGIASQALGIAQASLDCAVK
Las1l	Ribosomal biogenesis protein LAS1L OS=Mus musculus GN=Las1l PE=1 SV=1	VQCILEELK
		CSNLPLK
Ptpru	Receptor-type tyrosine-protein phosphatase U OS=Mus musculus GN=Ptpru PE=1 SV=1	TVVHCLNGGGR
Snrpf	Small nuclear ribonucleoprotein F OS=Mus musculus GN=Snrpf PE=1 SV=1	CNNVLYIR
Nme1	Nucleoside diphosphate kinase A OS=Mus musculus GN=Nme1 PE=1 SV=1	GDFCIQVGR
Poldip3	Polymerase delta-interacting protein 3 OS=Mus musculus GN=Poldip3 PE=1 SV=1	CLDGQPMK
Otud4	OTU domain-containing protein 4 OS=Mus musculus GN=Otud4 PE=1 SV=1	DGSCLFR
Cox18	Mitochondrial inner membrane protein COX18 OS=Mus musculus GN=Cox18 PE=1 SV=5	LNQEVAVCAR
Mrps18c	28S ribosomal protein S18c, mitochondrial OS=Mus musculus GN=Mrps18c PE=1 SV=1	NVQLLSQFISPFTGCIYGR
Mtrf1	Peptide chain release factor 1, mitochondrial OS=Mus musculus GN=Mtrf1 PE=2 SV=1	TTGGDICQQFTR
		CLDQLIER
Gstk1	Glutathione S-transferase kappa 1 OS=Mus musculus GN=Gstk1 PE=1 SV=3	LIENTDAACK
Mtnd3	NADH-ubiquinone oxidoreductase chain 3 OS=Mus musculus GN=Mtnd3 PE=1 SV=3	ANPYECGFDPTSSAR
Nup214	Nuclear pore complex protein Nup214 OS=Mus musculus GN=Nup214 PE=1 SV=2	ACLQVGTSEEMK
D2hgdh	D-2-hydroxyglutarate dehydrogenase, mitochondrial OS=Mus musculus GN=D2hgdh PE=1 SV=3	LPFSTVSEEDLAAFECIIPGR
Morf4l2	Mortality factor 4-like protein 2 OS=Mus musculus GN=Morf4l2 PE=1 SV=1	NVDAILEEYANCK
Cdc37l1	Hsp90 co-chaperone Cdc37-like 1 OS=Mus musculus GN=Cdc37l1 PE=1 SV=1	NCNVDPR
Strbp	Spermatid perinuclear RNA-binding protein OS=Mus musculus GN=Strbp PE=1 SV=1	YQVEQCINEASIIIR
Ndc80	Kinetochore protein NDC80 homolog OS=Mus musculus GN=Ndc80 PE=1 SV=1	CEEEVPR
Rap1gap	Rap1 GTPase-activating protein 1 OS=Mus musculus GN=Rap1gap PE=1 SV=2	LECNPTAR
Myo1c	Unconventional myosin-Ic OS=Mus musculus GN=Myo1c PE=1 SV=2	CPENAFFLDHVR
Pdk4	[Pyruvate dehydrogenase (acetyl-transferring)] kinase isozyme 4, mitochondrial OS=Mus musculus GN=Pdk4 PE=1 SV=1	DTCTVDPVTNQNLQYFLDR
Ric1	RAB6A-GEF complex partner protein 1 OS=Mus musculus GN=Ric1 PE=1 SV=2	LYLNCGEASQAQNPK
Ythdc2	Probable ATP-dependent RNA helicase YTHDC2 OS=Mus musculus GN=Ythdc2 PE=1 SV=1	LLAPVNCTIADFLMK
Grb2	Growth factor receptor-bound protein 2 OS=Mus musculus GN=Grb2 PE=1 SV=1	VLNEECDQNWYK
Dtymk	Thymidylate kinase OS=Mus musculus GN=Dtymk PE=1 SV=2	LVTALCASGHR
Rcc1l	RCC1-like G exchanging factor-like protein OS=Mus musculus GN=Rcc1l PE=2 SV=1	CLPFSGVGK
Mrps18b	28S ribosomal protein S18b, mitochondrial OS=Mus musculus GN=Mrps18b PE=1 SV=1	ECGLLSYYVPQVEPR
Ripor1	Rho family-interacting cell polarization regulator 1 OS=Mus musculus GN=Ripor1 PE=1 SV=2	VLLTFCSQYGAR
Ndufaf5	Arginine-hydroxylase NDUFAF5, mitochondrial OS=Mus musculus GN=Ndufaf5 PE=1 SV=1	CSLQLAETER
Ube2k	Ubiquitin-conjugating enzyme E2 K OS=Mus musculus GN=Ube2k PE=1 SV=3	IENLCAMGFDR
Traf5	TNF receptor-associated factor 5 OS=Mus musculus GN=Traf5 PE=1 SV=1	RPDGEMNIASGCPR
Qrsl1	Glutamyl-tRNA(Gln) amidotransferase subunit A, mitochondrial OS=Mus musculus GN=Qrsl1 PE=1 SV=1	AFCDQQLLTVAK
Mthfd2l	Probable bifunctional methylenetetrahydrofolate dehydrogenase/cyclohydrolase 2 OS=Mus musculus GN=Mthfd2l PE=3 SV=1	AASAVGICSELIIKPK
Mterf2	Transcription termination factor 2, mitochondrial OS=Mus musculus GN=Mterf2 PE=1 SV=1	CLQGQGFTDSEVLQLLSK
Mta1	Metastasis-associated protein MTA1 OS=Mus musculus GN=Mta1 PE=1 SV=1	ALDCSSSVR
Lemd3	Inner nuclear membrane protein Man1 OS=Mus musculus GN=Lemd3 PE=1 SV=2	LCEPEEELLQQFK
Prkg1	cGMP-dependent protein kinase 1 OS=Mus musculus GN=Prkg1 PE=1 SV=1	LCTMGPGK
Pacsin3	Protein kinase C and casein kinase II substrate protein 3 OS=Mus musculus GN=Pacsin3 PE=1 SV=1	IGLYPANYVECVGA
Sh3bp4	SH3 domain-binding protein 4 OS=Mus musculus GN=Sh3bp4 PE=1 SV=1	VCMFSNMTNYEVK
Kpna1	Importin subunit alpha-5 OS=Mus musculus GN=Kpna1 PE=1 SV=2	ENCTLQFESAWVLTNIASGNSLQTR
Gmpr	GMP reductase 1 OS=Mus musculus GN=Gmpr PE=1 SV=1	VGVGPGSVCTTR
Abracl	Costars family protein ABRACL OS=Mus musculus GN=Abracl PE=1 SV=1	CANLFEALVGTLK
CA112	Uncharacterized protein C1orf112 homolog OS=Mus musculus PE=1 SV=2	LFDGMICELTSEAR
Dalrd3	DALR anticodon-binding domain-containing protein 3 OS=Mus musculus GN=Dalrd3 PE=2 SV=1	AVSCLQGPGVAPVLR
Ranbp3	Ran-binding protein 3 OS=Mus musculus GN=Ranbp3 PE=1 SV=2	ATAWTCLLEK
Pabpn1l	Embryonic polyadenylate-binding protein 2 OS=Mus musculus GN=Pabpn1l PE=2 SV=1	VTILCDK
Uhrf1	E3 ubiquitin-protein ligase UHRF1 OS=Mus musculus GN=Uhrf1 PE=1 SV=2	ALSEDEPCSSSAVK
Dohh	Deoxyhypusine hydroxylase OS=Mus musculus GN=Dohh PE=1 SV=2	EAALALAEGLQCGSALFR
Ube2c	Ubiquitin-conjugating enzyme E2 C OS=Mus musculus GN=Ube2c PE=1 SV=1	GAEPCGGAAR
Armcx3	Armadillo repeat-containing X-linked protein 3 OS=Mus musculus GN=Armcx3 PE=1 SV=1	MAEGGSGDVDDAGDCSGAR
Ctnnal1	Alpha-catulin OS=Mus musculus GN=Ctnnal1 PE=1 SV=1	VTEIVTDCR
Chtf18	Chromosome transmission fidelity protein 18 homolog OS=Mus musculus GN=Chtf18 PE=1 SV=2	GCGQLDLLGVPFASLK
Plcd1	1-phosphatidylinositol 4,5-bisphosphate phosphodiesterase delta-1 OS=Mus musculus GN=Plcd1 PE=1 SV=2	ILFCDVLR
Gfpt1	Glutamine--fructose-6-phosphate aminotransferase [isomerizing] 1 OS=Mus musculus GN=Gfpt1 PE=1 SV=3	DWEANACK
		VDSTTCLFPVEEK
Dr1	Protein Dr1 OS=Mus musculus GN=Dr1 PE=1 SV=1	EVLQECK
Txlnb	Beta-taxilin OS=Mus musculus GN=Txlnb PE=1 SV=2	LCQENTELAEK
Ddx20	Probable ATP-dependent RNA helicase DDX20 OS=Mus musculus GN=Ddx20 PE=1 SV=2	CGLDLIVQAK
Atg7	Ubiquitin-like modifier-activating enzyme ATG7 OS=Mus musculus GN=Atg7 PE=1 SV=1	MVNLSGCMDPK
Nck2	Cytoplasmic protein NCK2 OS=Mus musculus GN=Nck2 PE=1 SV=1	HQAECALNER
Dusp12	Dual specificity protein phosphatase 12 OS=Mus musculus GN=Dusp12 PE=2 SV=1	AVLVHCHAGVSR
Fam49b	Protein FAM49B OS=Mus musculus GN=Fam49b PE=1 SV=1	VLTCTDLEQGPNFFLDFENAQPTESEK
Mtfmt	Methionyl-tRNA formyltransferase, mitochondrial OS=Mus musculus GN=Mtfmt PE=2 SV=3	LLLCNSALSS
Tubgcp2	Gamma-tubulin complex component 2 OS=Mus musculus GN=Tubgcp2 PE=1 SV=2	LSVYSTSDCEHGMASVISR
Epm2aip1	EPM2A-interacting protein 1 OS=Mus musculus GN=Epm2aip1 PE=1 SV=1	CLNNWLR
Rras2	Ras-related protein R-Ras2 OS=Mus musculus GN=Rras2 PE=1 SV=1	FQEQECPPSPEPTR
Tmx1	Thioredoxin-related transmembrane protein 1 OS=Mus musculus GN=Tmx1 PE=1 SV=1	CVGLPSATDTS
Klhl41	Kelch-like protein 41 OS=Mus musculus GN=Klhl41 PE=1 SV=1	CLFGLGEVDDK
Stat1	Signal transducer and activator of transcription 1 OS=Mus musculus GN=Stat1 PE=1 SV=1	DQVMCIEQEIK
Sde2	Protein SDE2 homolog OS=Mus musculus GN=Sde2 PE=1 SV=1	CELMVLGLK
Ndufs6	NADH dehydrogenase [ubiquinone] iron-sulfur protein 6, mitochondrial OS=Mus musculus GN=Ndufs6 PE=1 SV=2	IIACDGGGGALGHPK
Vps11	Vacuolar protein sorting-associated protein 11 homolog OS=Mus musculus GN=Vps11 PE=1 SV=3	CSNDSFSVIADYFGR
Aspscr1	Tether containing UBX domain for GLUT4 OS=Mus musculus GN=Aspscr1 PE=1 SV=1	LQDAFCSR
Tstd3	Thiosulfate sulfurtransferase/rhodanese-like domain-containing protein 3 OS=Mus musculus GN=Tstd3 PE=1 SV=1	LVFSCLAGVR
Nup133	Nuclear pore complex protein Nup133 OS=Mus musculus GN=Nup133 PE=1 SV=2	EDTYSDTCVDLGGEK
Gstt3	Glutathione S-transferase theta-3 OS=Mus musculus GN=Gstt3 PE=1 SV=1	LSVQCLLH
Hsd17b7	3-keto-steroid reductase OS=Mus musculus GN=Hsd17b7 PE=1 SV=1	AFFCGIFSR
Myzap	Myocardial zonula adherens protein OS=Mus musculus GN=Myzap PE=1 SV=1	HLDDMVHCQQK
Ldah	Lipid droplet-associated hydrolase OS=Mus musculus GN=Ldah PE=1 SV=1	DFPEGNIYLCEK
Nudt9	ADP-ribose pyrophosphatase, mitochondrial OS=Mus musculus GN=Nudt9 PE=1 SV=1	DCGEWAIPGGMVDPGEK
Tacc1	Transforming acidic coiled-coil-containing protein 1 OS=Mus musculus GN=Tacc1 PE=1 SV=1	CAQDYLAR
Ywhaz	14-3-3 protein zeta/delta OS=Mus musculus GN=Ywhaz PE=1 SV=1	YDDMAACMK
Bnip1	Vesicle transport protein SEC20 OS=Mus musculus GN=Bnip1 PE=1 SV=1	ICNQEIVK
Eef1e1	Eukaryotic translation elongation factor 1 epsilon-1 OS=Mus musculus GN=Eef1e1 PE=1 SV=1	WFCHIQHYPDIR
Pak1ip1	p21-activated protein kinase-interacting protein 1 OS=Mus musculus GN=Pak1ip1 PE=1 SV=2	AANGMASLPPAAEPCPDQPK
Mrpl23	39S ribosomal protein L23, mitochondrial OS=Mus musculus GN=Mrpl23 PE=1 SV=1	CPGIPSWFGL
Lrrc20	Leucine-rich repeat-containing protein 20 OS=Mus musculus GN=Lrrc20 PE=1 SV=1	LVSFPICIYK
Anxa1	Annexin A1 OS=Mus musculus GN=Anxa1 PE=1 SV=2	CQDLSVNQDLADTDAR
Micu2	Calcium uptake protein 2, mitochondrial OS=Mus musculus GN=Micu2 PE=1 SV=2	CGSTFFR
Csrp2	Cysteine and glycine-rich protein 2 OS=Mus musculus GN=Csrp2 PE=1 SV=3	TVYHAEEVQCDGR
Mbd1	Methyl-CpG-binding domain protein 1 OS=Mus musculus GN=Mbd1 PE=1 SV=2	YLGPACDLTLFDFR
Dcun1d2	DCN1-like protein 2 OS=Mus musculus GN=Dcun1d2 PE=1 SV=3	AATQCEFSK
Nr2c1	Nuclear receptor subfamily 2 group C member 1 OS=Mus musculus GN=Nr2c1 PE=1 SV=3	QDSVQCER
Arpc1a	Actin-related protein 2/3 complex subunit 1A OS=Mus musculus GN=Arpc1a PE=1 SV=1	GCLTFVSK
Mms22l	Protein MMS22-like OS=Mus musculus GN=Mms22l PE=1 SV=1	DTEMGACDLELLLPGILK
Sirt4	NAD-dependent protein lipoamidase sirtuin-4, mitochondrial OS=Mus musculus GN=Sirt4 PE=1 SV=3	SDDLACLK
Lacc1	Laccase domain-containing protein 1 OS=Mus musculus GN=Lacc1 PE=1 SV=1	GVTITALGADCIPIVFADPVK
Asna1	ATPase Asna1 OS=Mus musculus GN=Asna1 PE=1 SV=2	NQISPFISQMCNMLGLGDMNADQLASK
Nf1	Neurofibromin OS=Mus musculus GN=Nf1 PE=1 SV=1	CLLLSMVK
Mcat	Malonyl-CoA-acyl carrier protein transacylase, mitochondrial OS=Mus musculus GN=Mcat PE=1 SV=3	MLPVSGGFHTCLMEPAVDPLMK
Scrn2	Secernin-2 OS=Mus musculus GN=Scrn2 PE=1 SV=1	AGCEMLQR
Ivns1abp	Influenza virus NS1A-binding protein homolog OS=Mus musculus GN=Ivns1abp PE=1 SV=2	NFASCMGDSR
Capn1	Calpain-1 catalytic subunit OS=Mus musculus GN=Capn1 PE=1 SV=1	VNGSYEALSGGCTSEAFEDFTGGVTEWYDLQK
Kiaa0907	UPF0469 protein KIAA0907 OS=Mus musculus GN=Kiaa0907 PE=1 SV=1	GSGCIEPASGR
Elmod2	ELMO domain-containing protein 2 OS=Mus musculus GN=Elmod2 PE=1 SV=1	GLLMDCNAVLTLK
Atad3	ATPase family AAA domain-containing protein 3 OS=Mus musculus GN=Atad3 PE=1 SV=1	VERPDSQTNKPPHPSLLSC
		IDEMVCFALPQR
Ranbp2	E3 SUMO-protein ligase RanBP2 OS=Mus musculus GN=Ranbp2 PE=1 SV=2	TGEEDEEEFFCNR
		MICQQVEAIK
Dnajc11	DnaJ homolog subfamily C member 11 OS=Mus musculus GN=Dnajc11 PE=1 SV=2	VIDVTVPLQCLVK
Cdk11b	Cyclin-dependent kinase 11B OS=Mus musculus GN=Cdk11b PE=1 SV=2	SVEEFQCLNR
Srgap2	SLIT-ROBO Rho GTPase-activating protein 2 OS=Mus musculus GN=Srgap2 PE=1 SV=2	LMEMYNNVFCPPMK
		FEFQPHMGDMASQLCAQQPVQSELVQR
Adsl	Adenylosuccinate lyase OS=Mus musculus GN=Adsl PE=1 SV=2	EMCFLFSDR
Myg1	UPF0160 protein MYG1, mitochondrial OS=Mus musculus GN=Myg1 PE=1 SV=1	TFTETMSSLCPGKPWQTK
Sec13	Protein SEC13 homolog OS=Mus musculus GN=Sec13 PE=1 SV=3	FASGGCDNLIK
Sap30	Histone deacetylase complex subunit SAP30 OS=Mus musculus GN=Sap30 PE=1 SV=1	DTLTCFIYSVR
Helb	DNA helicase B OS=Mus musculus GN=Helb PE=1 SV=2	DFCSFESSK
Aifm2	Apoptosis-inducing factor 2 OS=Mus musculus GN=Aifm2 PE=1 SV=1	FNEVSCQQAAIQAYEDMVK
Klhl9	Kelch-like protein 9 OS=Mus musculus GN=Klhl9 PE=2 SV=2	CMVEIVQK
Twnk	Twinkle protein, mitochondrial OS=Mus musculus GN=Twnk PE=2 SV=1	GTVCLPPALLPYLEQFR
Sntb2	Beta-2-syntrophin OS=Mus musculus GN=Sntb2 PE=1 SV=2	DLLLYDCMPWTR
		DAWASPCHSYPLVATR
Stn1	CST complex subunit STN1 OS=Mus musculus GN=Stn1 PE=1 SV=2	EICANIYYK
Pdha1	Pyruvate dehydrogenase E1 component subunit alpha, somatic form, mitochondrial OS=Mus musculus GN=Pdha1 PE=1 SV=1	NFYGGNGIVGAQVPLGAGIALACK
Stxbp5	Syntaxin-binding protein 5 OS=Mus musculus GN=Stxbp5 PE=1 SV=3	QNTDIVDEDPYAIQIISWCPESR
Ndufa12	NADH dehydrogenase [ubiquinone] 1 alpha subcomplex subunit 12 OS=Mus musculus GN=Ndufa12 PE=1 SV=2	WLHCMTDDPPTTNPPTAR
Mettl8	Methyltransferase-like protein 8 OS=Mus musculus GN=Mettl8 PE=1 SV=2	TQGTETHCQESFVSPEPGSR
Mapk15	Mitogen-activated protein kinase 15 OS=Mus musculus GN=Mapk15 PE=1 SV=1	LCDFGLAR
Ggact	Gamma-glutamylaminecyclotransferase OS=Mus musculus GN=Ggact PE=1 SV=1	FLDDFEDCPSMYQR
Rdh14	Retinol dehydrogenase 14 OS=Mus musculus GN=Rdh14 PE=1 SV=1	QELCQAGGAGPDGTDGQLVVK
Tfb2m	Dimethyladenosine transferase 2, mitochondrial OS=Mus musculus GN=Tfb2m PE=2 SV=1	WIYDYCPEDMEF
Fastkd2	FAST kinase domain-containing protein 2, mitochondrial OS=Mus musculus GN=Fastkd2 PE=2 SV=2	VAVLCVPK
Tmlhe	Trimethyllysine dioxygenase, mitochondrial OS=Mus musculus GN=Tmlhe PE=1 SV=2	LYQQAQVPSVDFQCFLETNEGLK
Rplp1	60S acidic ribosomal protein P1 OS=Mus musculus GN=Rplp1 PE=1 SV=1	ALANVNIGSLICNVGAGGPAPAAGAAPAGGAAPSTAAAPAEEK
Trappc11	Trafficking protein particle complex subunit 11 OS=Mus musculus GN=Trappc11 PE=1 SV=1	MCLVPGK
Kpna6	Importin subunit alpha-7 OS=Mus musculus GN=Kpna6 PE=1 SV=2	NENCTLQFEAAWALTNIASGTSQQTK
Gamt	Guanidinoacetate N-methyltransferase OS=Mus musculus GN=Gamt PE=1 SV=1	VQQAPIEEHWIIECNDGVFQR
Ghdc	GH3 domain-containing protein OS=Mus musculus GN=Ghdc PE=2 SV=2	EALAAFSSSSCRPPEMPR
Fsd1l	FSD1-like protein OS=Mus musculus GN=Fsd1l PE=1 SV=2	VEDSCVEWDPTGGK
Urb1	Nucleolar pre-ribosomal-associated protein 1 OS=Mus musculus GN=Urb1 PE=1 SV=2	HGGLEETAEPQLEASCLEK
Snx1	Sorting nexin-1 OS=Mus musculus GN=Snx1 PE=1 SV=1	LQEVECEEQR
Casp7	Caspase-7 OS=Mus musculus GN=Casp7 PE=1 SV=2	LFFIQACR
Ywhae	14-3-3 protein epsilon OS=Mus musculus GN=Ywhae PE=1 SV=1	LICCDILDVLDK
Ywhah	14-3-3 protein eta OS=Mus musculus GN=Ywhah PE=1 SV=2	NCNDFQYESK
Ywhaq	14-3-3 protein theta OS=Mus musculus GN=Ywhaq PE=1 SV=1	LAEQAERYDDMATCMK
		YLAEVACGDDR
Accs	1-aminocyclopropane-1-carboxylate synthase-like protein 1 OS=Mus musculus GN=Accs PE=2 SV=1	LYGVGDPTATFSSDSSCLSSR
Ppp2r1a	Serine/threonine-protein phosphatase 2A 65 kDa regulatory subunit A alpha isoform OS=Mus musculus GN=Ppp2r1a PE=1 SV=3	DNTIEHLLPLFLAQLKDECPEVR
		EFCENLSADCRENVIMTQILPCIK
		LNIISNLDCVNEVIGIR
		TDLVPAFQNLMKDCEAEVR
Ppp2r1b	Serine/threonine-protein phosphatase 2A 65 kDa regulatory subunit A beta isoform OS=Mus musculus GN=Ppp2r1b PE=1 SV=2	ENTIEHLLPLFLAQLKDECPEVR
		LNIISNLDCVNEVIGIR
Ppp2r2a	Serine/threonine-protein phosphatase 2A 55 kDa regulatory subunit B alpha isoform OS=Mus musculus GN=Ppp2r2a PE=1 SV=1	LCSLYENDCIFDK
Eif4ebp1	Eukaryotic translation initiation factor 4E-binding protein 1 OS=Mus musculus GN=Eif4ebp1 PE=1 SV=3	SAGSSCSQTPSR
Nt5c3a	Cytosolic 5'-nucleotidase 3A OS=Mus musculus GN=Nt5c3a PE=1 SV=4	IKNPTRVEEIICGLIK
Nt5c3b	7-methylguanosine phosphate-specific 5'-nucleotidase OS=Mus musculus GN=Nt5c3b PE=1 SV=3	NSSVCENSSYFQQLQNK
Nt5c2	Cytosolic purine 5'-nucleotidase OS=Mus musculus GN=Nt5c2 PE=1 SV=2	YTSCDTGFKDGDLFMSYR
Pgd	6-phosphogluconate dehydrogenase, decarboxylating OS=Mus musculus GN=Pgd PE=1 SV=3	CLSSLKEER
Pgls	6-phosphogluconolactonase OS=Mus musculus GN=Pgls PE=1 SV=1	TGALCWFLDEAAAR
Aldh16a1	Aldehyde dehydrogenase family 16 member A1 OS=Mus musculus GN=Aldh16a1 PE=1 SV=2	EIFTTLEYGPVPESHACALAWLDTHNR
Aaas	Aladin OS=Mus musculus GN=Aaas PE=1 SV=1	SEDLIAEFAQVTNWSSCCLR
Prkaa1	5'-AMP-activated protein kinase catalytic subunit alpha-1 OS=Mus musculus GN=Prkaa1 PE=1 SV=2	ICDGIFYTPQYLNPSVISLLK
		TSCGSPNYAAPEVISGR
Prkaa2	5'-AMP-activated protein kinase catalytic subunit alpha-2 OS=Mus musculus GN=Prkaa2 PE=1 SV=3	ACDIMAEVYR
		TSCGSPNYAAPEVISGR
Aarsd1	Alanyl-tRNA editing protein Aarsd1 OS=Mus musculus GN=Aarsd1 PE=1 SV=2	VVTIEGVDSNMCCGTHVSNLSDLQVIK
Got1	Aspartate aminotransferase, cytoplasmic OS=Mus musculus GN=Got1 PE=1 SV=3	DIRPYCYWDAEK
		INMCGLTTK
Abcb10	ATP-binding cassette sub-family B member 10, mitochondrial OS=Mus musculus GN=Abcb10 PE=1 SV=1	ICEHGTHEELLLKPNGLYR
		IGTVSQEPVLFSCSVAENIAYGADNLSSVTAQQVER
Abcd3	ATP-binding cassette sub-family D member 3 OS=Mus musculus GN=Abcd3 PE=1 SV=2	SGANVLICGPNGCGK
Abcf1	ATP-binding cassette sub-family F member 1 OS=Mus musculus GN=Abcf1 PE=1 SV=1	FGLESHAHTIQICK
Acaca	Acetyl-CoA carboxylase 1 OS=Mus musculus GN=Acaca PE=1 SV=1	RPGAALDPGCVIAK
Acacb	Acetyl-CoA carboxylase 2 OS=Mus musculus GN=Acacb PE=1 SV=1	RPGVILEAGCVVAR
Acly	ATP-citrate synthase OS=Mus musculus GN=Acly PE=1 SV=1	GVTIIGPATVGGIKPGCFK
Aco1	Cytoplasmic aconitate hydratase OS=Mus musculus GN=Aco1 PE=1 SV=3	WGSQAFCNMR
Aco2	Aconitate hydratase, mitochondrial OS=Mus musculus GN=Aco2 PE=1 SV=1	CTTDHISAAGPWLK
		VGLIGSCTNSSYEDMGR
Acot1	Acyl-coenzyme A thioesterase 1 OS=Mus musculus GN=Acot1 PE=1 SV=1	SCWDEPLSIAVR
Acot2	Acyl-coenzyme A thioesterase 2, mitochondrial OS=Mus musculus GN=Acot2 PE=1 SV=2	SCWDEPLSIAVR
Acot9	Acyl-coenzyme A thioesterase 9, mitochondrial OS=Mus musculus GN=Acot9 PE=1 SV=1	MSPLSIVTVLVDKIDMCK
Ndufab1	Acyl carrier protein, mitochondrial OS=Mus musculus GN=Ndufab1 PE=1 SV=1	LMCPQEIVDYIADK
Acss1	Acetyl-coenzyme A synthetase 2-like, mitochondrial OS=Mus musculus GN=Acss1 PE=1 SV=1	LPGCVPAAAQPGSYPALSAQAAQEPAAFWGPLAR
Acsf2	Acyl-CoA synthetase family member 2, mitochondrial OS=Mus musculus GN=Acsf2 PE=1 SV=1	FLSCYDPINIQFTSGTTGNPK
Acsf3	Acyl-CoA synthetase family member 3, mitochondrial OS=Mus musculus GN=Acsf3 PE=1 SV=2	SLCLAQEICR
Acsl4	Long-chain-fatty-acid--CoA ligase 4 OS=Mus musculus GN=Acsl4 PE=1 SV=2	AALVDINCVK
		TAEDYCVDENGQR
		WINYLEVNCR
Acta2	Actin, aortic smooth muscle OS=Mus musculus GN=Acta2 PE=1 SV=1	CEEEDSTALVCDNGSGLCK
Actb	Actin, cytoplasmic 1 OS=Mus musculus GN=Actb PE=1 SV=1	CPEALFQPSFLGMESCGIHETTFNSIMK
		DDDIAALVVDNGSGMCK
		FRCPEALFQPSFLGMESCGIHETTFNSIMK
Actg1	Actin, cytoplasmic 2 OS=Mus musculus GN=Actg1 PE=1 SV=1	CPEALFQPSFLGMESCGIHETTFNSIMK
		EEEIAALVIDNGSGMCK
Actn1	Alpha-actinin-1 OS=Mus musculus GN=Actn1 PE=1 SV=1	AETAANRICK
		CQLEINFNTLQTK
		ICDQWDNLGALTQK
		IDQLECDHQLIQEALIFDNK
		MVSDINNAWGCLEQAEK
Actn4	Alpha-actinin-4 OS=Mus musculus GN=Actn4 PE=1 SV=1	AETAANRICK
		CQLEINFNTLQTK
		ICDQWDNLGSLTHSR
Acyp2	Acylphosphatase-2 OS=Mus musculus GN=Acyp2 PE=1 SV=2	SVDYEVFGTVQGVCFR
Ada	Adenosine deaminase OS=Mus musculus GN=Ada PE=1 SV=3	FDYYMPVIAGCR
Adck1	Uncharacterized aarF domain-containing protein kinase 1 OS=Mus musculus GN=Adck1 PE=1 SV=1	LACWVSALLGWLTR
Add1	Alpha-adducin OS=Mus musculus GN=Add1 PE=1 SV=2	TAGPQSQVLCGVMMDR
Adh5	Alcohol dehydrogenase class-3 OS=Mus musculus GN=Adh5 PE=1 SV=3	VCLLGCGISTGYGAAVNTAK
Adk	Adenosine kinase OS=Mus musculus GN=Adk PE=1 SV=2	SLVANLAAANCYK
Slc25a4	ADP/ATP translocase 1 OS=Mus musculus GN=Slc25a4 PE=1 SV=4	EFNGLGDCLTK
		GADIMYTGTLDCWR
		GIIDCVVR
		KGADIMYTGTLDCWR
Slc25a5	ADP/ATP translocase 2 OS=Mus musculus GN=Slc25a5 PE=1 SV=3	GIIDCVVR
		GLGDCLVK
		GTDIMYTGTLDCWR
Ado	2-aminoethanethiol dioxygenase OS=Mus musculus GN=Ado PE=1 SV=2	EASGSACDLPR
Afg3l1	AFG3-like protein 1 OS=Mus musculus GN=Afg3l1 PE=1 SV=2	QGETMVEKPYSEATAQLIDEEVRCLVR
Ahsa1	Activator of 90 kDa heat shock protein ATPase homolog 1 OS=Mus musculus GN=Ahsa1 PE=1 SV=2	NGETELCMEGR
Ahsa2	Activator of 90 kDa heat shock protein ATPase homolog 2 OS=Mus musculus GN=Ahsa2 PE=1 SV=2	GVPVCKEENMK
Aimp1	Aminoacyl tRNA synthase complex-interacting multifunctional protein 1 OS=Mus musculus GN=Aimp1 PE=1 SV=2	IGCIVTAK
		LSTPLQTNCTASESVVQSPSVATTASPATK
Akap1	A-kinase anchor protein 1, mitochondrial OS=Mus musculus GN=Akap1 PE=1 SV=4	GKEESCVPASQETSLGQDTSDPASTR
		NSAHHISLAPCPPPVTPQR
		SQPGPCRDEIAK
		TYVSCLSSPLSGPTK
Akap2	A-kinase anchor protein 2 OS=Mus musculus GN=Akap2 PE=1 SV=3	APCVSESQSAGAGPANAATQGK
Aldh1b1	Aldehyde dehydrogenase X, mitochondrial OS=Mus musculus GN=Aldh1b1 PE=1 SV=1	STAAALPNPIPNPEICYNK
Aldh1l2	Mitochondrial 10-formyltetrahydrofolate dehydrogenase OS=Mus musculus GN=Aldh1l2 PE=1 SV=2	SCDVKPNDTVDSLYNR
Akr1b8	Aldose reductase-related protein 2 OS=Mus musculus GN=Akr1b8 PE=1 SV=2	ACLLPETVNMEEYPYDAEY
Aldh2	Aldehyde dehydrogenase, mitochondrial OS=Mus musculus GN=Aldh2 PE=1 SV=1	LLCGGGAAADRGYFIQPTVFGDVK
		TFPTVNPSTGEVICQVAEGNK
Aldoa	Fructose-bisphosphate aldolase A OS=Mus musculus GN=Aldoa PE=1 SV=2	ALSDHHVYLEGTLLKPNMVTPGHACTQK
		RALANSLACQGK
		RCQYVTEK
Akr1b1	Aldose reductase OS=Mus musculus GN=Akr1b1 PE=1 SV=3	VCALMSCAK
Alkbh7	Alpha-ketoglutarate-dependent dioxygenase alkB homolog 7, mitochondrial OS=Mus musculus GN=Alkbh7 PE=1 SV=1	FCGSTIAGLSLLSPSVMK
		LLSGCAWVR
		SCWSDASQVILQR
		SLPEGMGPGRPEEPPPAC
Lap3	Cytosol aminopeptidase OS=Mus musculus GN=Lap3 PE=1 SV=3	AAVAAGCR
		LILADALCYAHTFNPK
		LNLPINIIGLAPLCENMPSGK
		QVIDCQLADVNNLGK
		SAGACTAAAFLR
Anp32a	Acidic leucine-rich nuclear phosphoprotein 32 family member A OS=Mus musculus GN=Anp32a PE=1 SV=1	ELVLDNCK
Ankfy1	Rabankyrin-5 OS=Mus musculus GN=Ankfy1 PE=1 SV=2	NDCVFSQLLQCK
Angel2	Protein angel homolog 2 OS=Mus musculus GN=Angel2 PE=1 SV=1	FSLLSVNPVEFCR
		NVDSTCEDREDK
Anln	Anillin OS=Mus musculus GN=Anln PE=1 SV=2	ADFVCSTAQK
Prmt1	Protein arginine N-methyltransferase 1 OS=Mus musculus GN=Prmt1 PE=1 SV=1	KVIGIECSSISDYAVK
		QLVTNACLIK
		VEDLTFTSPFCLQVK
		VIGIECDSISDYAVK
Prmt7	Protein arginine N-methyltransferase 7 OS=Mus musculus GN=Prmt7 PE=1 SV=1	HSTEVTVGPDGDLPCR
		QVSSSAACHSR
Ankrd17	Ankyrin repeat domain-containing protein 17 OS=Mus musculus GN=Ankrd17 PE=1 SV=2	AGHVCTVQFLISK
Anxa11	Annexin A11 OS=Mus musculus GN=Anxa11 PE=1 SV=2	FNAILCSR
		GAGTDEACLIEIFASR
Anxa6	Annexin A6 OS=Mus musculus GN=Anxa6 PE=1 SV=3	CLIEILASR
		DAISGVGTDEKCLIEILASR
		GTVCAANDFNPDADAK
		QEICQNYK
Anxa7	Annexin A7 OS=Mus musculus GN=Anxa7 PE=1 SV=2	LGTDESCFNMILATR
Ap3m1	AP-3 complex subunit mu-1 OS=Mus musculus GN=Ap3m1 PE=1 SV=1	MIHSLFLINCSGDIFLEK
Anapc1	Anaphase-promoting complex subunit 1 OS=Mus musculus GN=Anapc1 PE=1 SV=2	QACEGNLPR
Anapc5	Anaphase-promoting complex subunit 5 OS=Mus musculus GN=Anapc5 PE=1 SV=1	LIEESCPQLANSVQIR
Cdkn2a	Tumor suppressor ARF OS=Mus musculus GN=Cdkn2a PE=1 SV=1	TASCALAFVNMLLR
Arf4	ADP-ribosylation factor 4 OS=Mus musculus GN=Arf4 PE=1 SV=2	NICFTVWDVGGQDK
Arhgef1	Rho guanine nucleotide exchange factor 1 OS=Mus musculus GN=Arhgef1 PE=1 SV=2	FCAFVQEAESRPR
Arhgef2	Rho guanine nucleotide exchange factor 2 OS=Mus musculus GN=Arhgef2 PE=1 SV=4	QALCPGSTR
Arhgef7	Rho guanine nucleotide exchange factor 7 OS=Mus musculus GN=Arhgef7 PE=1 SV=2	VIEAYCTSAK
Arhgef12	Rho guanine nucleotide exchange factor 12 OS=Mus musculus GN=Arhgef12 PE=1 SV=2	TVWQDLICR
Arhgef17	Rho guanine nucleotide exchange factor 17 OS=Mus musculus GN=Arhgef17 PE=1 SV=2	APLSPAGLCQGHTGHVR
Arid1a	AT-rich interactive domain-containing protein 1A OS=Mus musculus GN=Arid1a PE=1 SV=1	DETPLCTLLDWQDSLAK
Arl2	ADP-ribosylation factor-like protein 2 OS=Mus musculus GN=Arl2 PE=1 SV=1	QDLPGALSCNAIQEALELDSIR
Arl3	ADP-ribosylation factor-like protein 3 OS=Mus musculus GN=Arl3 PE=1 SV=1	LSCVPVLIFANK
Arl8a	ADP-ribosylation factor-like protein 8A OS=Mus musculus GN=Arl8a PE=1 SV=1	MNLSAIQDREICCYSISCK
Armc10	Armadillo repeat-containing protein 10 OS=Mus musculus GN=Armc10 PE=1 SV=1	ALACHHDVDVK
Pycard	Apoptosis-associated speck-like protein containing a CARD OS=Mus musculus GN=Pycard PE=1 SV=1	LFSFVPSWNLTCK
Asns	Asparagine synthetase [glutamine-hydrolyzing] OS=Mus musculus GN=Asns PE=1 SV=3	ETFEDCNLLPK
Asph	Aspartyl/asparaginyl beta-hydroxylase OS=Mus musculus GN=Asph PE=1 SV=1	FSETTGCR
Atp1a1	Sodium/potassium-transporting ATPase subunit alpha-1 OS=Mus musculus GN=Atp1a1 PE=1 SV=1	CIEVCCGSVMEMR
Atp2a2	Sarcoplasmic/endoplasmic reticulum calcium ATPase 2 OS=Mus musculus GN=Atp2a2 PE=1 SV=2	ANACNSVIK
		CLALATHDNPLK
		GTAVAICR
		NYLEQPGKECVQPATK
		TGTLTTNQMSVCR
		VGEATETALTCLVEK
Atad1	ATPase family AAA domain-containing protein 1 OS=Mus musculus GN=Atad1 PE=1 SV=1	DAAFQNVLTHVCLD
Atad3	ATPase family AAA domain-containing protein 3 OS=Mus musculus GN=Atad3 PE=1 SV=1	IDEMVCFALPQREER
		VERPDSQTNKPPHPSLLSC
Atg4a	Cysteine protease ATG4A OS=Mus musculus GN=Atg4a PE=2 SV=2	FSPIGGTGPSSDAGWGCMLR
Atg4b	Cysteine protease ATG4B OS=Mus musculus GN=Atg4b PE=1 SV=2	NFPAIGGTGPTSDTGWGCMLR
Atox1	Copper transport protein ATOX1 OS=Mus musculus GN=Atox1 PE=1 SV=1	KVCIDSEHSSDTLLATLNK
Atp5h	ATP synthase subunit d, mitochondrial OS=Mus musculus GN=Atp5h PE=1 SV=3	SCAEFVSGSQLR
Atp5c1	ATP synthase subunit gamma, mitochondrial OS=Mus musculus GN=Atp5c1 PE=1 SV=1	GLCGAIHSSVAK
Atp5o	ATP synthase subunit O, mitochondrial OS=Mus musculus GN=Atp5o PE=1 SV=1	GEVPCTVTTASPLDDAVLSELK
Aurka	Aurora kinase A OS=Mus musculus GN=Aurka PE=1 SV=1	VLCPSNSQR
Acot7	Cytosolic acyl coenzyme A thioester hydrolase OS=Mus musculus GN=Acot7 PE=1 SV=2	GCVITISGR
Bag1	BAG family molecular chaperone regulator 1 OS=Mus musculus GN=Bag1 PE=1 SV=3	ELQAEALCK
Bag3	BAG family molecular chaperone regulator 3 OS=Mus musculus GN=Bag3 PE=1 SV=2	SQSPAASDCSSSSSSASLPSSGR
		VSSAPIPCPSPSPAPSAVPSPPK
Bag6	Large proline-rich protein BAG6 OS=Mus musculus GN=Bag6 PE=1 SV=1	CNLACAPPR
Bak1	Bcl-2 homologous antagonist/killer OS=Mus musculus GN=Bak1 PE=1 SV=3	VGCDESPSPSEQQVAQDTEEVFR
Baz1b	Tyrosine-protein kinase BAZ1B OS=Mus musculus GN=Baz1b PE=1 SV=2	DHSNLPDDDYCPR
		QVFANAELYNCR
		SALSCVISK
Bcam	Basal cell adhesion molecule OS=Mus musculus GN=Bcam PE=1 SV=1	GGSGGFGDEC
Bdh1	D-beta-hydroxybutyrate dehydrogenase, mitochondrial OS=Mus musculus GN=Bdh1 PE=1 SV=2	METYCNSGSTDTSSVINAVTHALTAATPYTR
Birc6	Baculoviral IAP repeat-containing protein 6 OS=Mus musculus GN=Birc6 PE=1 SV=2	EGNECLLSK
Blmh	Bleomycin hydrolase OS=Mus musculus GN=Blmh PE=1 SV=1	CWIFSCLNVMR
Bola1	BolA-like protein 1 OS=Mus musculus GN=Bola1 PE=1 SV=1	ENPQLDISPPCLGGSK
Bola3	BolA-like protein 3 OS=Mus musculus GN=Bola3 PE=1 SV=1	ATAIQVTDISGGCGAMYEIK
		IFTSVPKC
Bop1	Ribosome biogenesis protein BOP1 OS=Mus musculus GN=Bop1 PE=1 SV=1	DLQPFPVCQALVYR
		ICHSKPVTQVTWHGR
Bpnt1	3'(2'),5'-bisphosphate nucleotidase 1 OS=Mus musculus GN=Bpnt1 PE=1 SV=2	CVIAEGDLGIVQK
Rnf20	E3 ubiquitin-protein ligase BRE1A OS=Mus musculus GN=Rnf20 PE=1 SV=2	HHTMSQEFCK
Brox	BRO1 domain-containing protein BROX OS=Mus musculus GN=Brox PE=1 SV=1	LYAEAEALCK
Bub3	Mitotic checkpoint protein BUB3 OS=Mus musculus GN=Bub3 PE=1 SV=2	TPCNAGTFSQPEK
Bzw1	Basic leucine zipper and W2 domain-containing protein 1 OS=Mus musculus GN=Bzw1 PE=1 SV=1	FDPTQFQDCIIQGLTETGTDLEAVAK
Grcc10	Protein C10 OS=Mus musculus GN=Grcc10 PE=1 SV=1	DNACNDMGK
Mthfd1l	Monofunctional C1-tetrahydrofolate synthase, mitochondrial OS=Mus musculus GN=Mthfd1l PE=1 SV=2	EAGLDITHICLPPDSGEDEIIDEILK
		EYTEENIQLVADGCCNLQK
		GDAPECFVSPLAK
		KEYTEENIQLVADGCCNLQK
		LVRGDAPECFVSPLAK
Sdhc	Succinate dehydrogenase cytochrome b560 subunit, mitochondrial OS=Mus musculus GN=Sdhc PE=1 SV=1	SLCLGPTLIYSAK
Iba57	Putative transferase CAF17 homolog, mitochondrial OS=Mus musculus GN=Iba57 PE=1 SV=1	GCYIGQELTAR
Chaf1b	Chromatin assembly factor 1 subunit B OS=Mus musculus GN=Chaf1b PE=1 SV=1	TQDPSSPCTTPSPTTQSPAPSAIK
Calr	Calreticulin OS=Mus musculus GN=Calr PE=1 SV=1	HEQNIDCGGGYVK
Capn2	Calpain-2 catalytic subunit OS=Mus musculus GN=Capn2 PE=1 SV=4	LEICNLTPDTLTCDSYK
		WNDNCPSWNTVDPEVR
Cand1	Cullin-associated NEDD8-dissociated protein 1 OS=Mus musculus GN=Cand1 PE=1 SV=2	HCECAEEGTR
		NCIGDFLK
Cand2	Cullin-associated NEDD8-dissociated protein 2 OS=Mus musculus GN=Cand2 PE=1 SV=2	CMAALISSRPDLLPDFHCTLAPALIR
		CVVAECIGK
		LATLCPAPVLQR
Cap1	Adenylyl cyclase-associated protein 1 OS=Mus musculus GN=Cap1 PE=1 SV=4	ALLATASQCQQPAGNK
		INSITVDNCKK
		LEAVSHTSDMHCGYGDSPSK
		NSLDCEIVSAK
		TDGCHAYLSK
Capzb	F-actin-capping protein subunit beta OS=Mus musculus GN=Capzb PE=1 SV=3	DETVSDCSPHIANIGR
		GCWDSIHVVEVQEK
		NLSDLIDLVPSLCEDLLSSVDQPLK
Cdkn2aip	CDKN2A-interacting protein OS=Mus musculus GN=Cdkn2aip PE=1 SV=1	SVYLGTGCGK
Casp3	Caspase-3 OS=Mus musculus GN=Casp3 PE=1 SV=1	IFIIQACR
Casp8	Caspase-8 OS=Mus musculus GN=Casp8 PE=1 SV=1	GTDCDKEALSK
Cbr1	Carbonyl reductase [NADPH] 1 OS=Mus musculus GN=Cbr1 PE=1 SV=3	ILLNACCPGWVR
Cbwd1	COBW domain-containing protein 1 OS=Mus musculus GN=Cbwd1 PE=1 SV=1	EECLNVFIQNLLWEK
Cbx3	Chromobox protein homolog 3 OS=Mus musculus GN=Cbx3 PE=1 SV=2	LTWHSCPEDEAQ
Cbx5	Chromobox protein homolog 5 OS=Mus musculus GN=Cbx5 PE=1 SV=1	IIGATDSCGDLMFLMK
Hccs	Cytochrome c-type heme lyase OS=Mus musculus GN=Hccs PE=1 SV=2	AYDYVECPVTGAR
		GCPVTAATSDLTSESK
Ccnh	Cyclin-H OS=Mus musculus GN=Ccnh PE=1 SV=2	TCLSQLLDIMK
Cd2ap	CD2-associated protein OS=Mus musculus GN=Cd2ap PE=1 SV=3	AQIIELLCIVDALK
Cdc37	Hsp90 co-chaperone Cdc37 OS=Mus musculus GN=Cdc37 PE=1 SV=1	EELDRGCR
Cdk4	Cyclin-dependent kinase 4 OS=Mus musculus GN=Cdk4 PE=1 SV=1	LMDVCATSR
Cdk5rap1	CDK5 regulatory subunit-associated protein 1 OS=Mus musculus GN=Cdk5rap1 PE=2 SV=2	IGILGCMAER
		SSVSSTPCPSPEAK
Cdk6	Cyclin-dependent kinase 6 OS=Mus musculus GN=Cdk6 PE=1 SV=2	ADQQYECVAEIGEGAYGK
		LFDVCTVSR
Cebpz	CCAAT/enhancer-binding protein zeta OS=Mus musculus GN=Cebpz PE=1 SV=2	MLDPGLTTCSK
		TILEGNCIQYSGDPLQDFTLMR
Cfap36	Cilia- and flagella-associated protein 36 OS=Mus musculus GN=Cfap36 PE=1 SV=1	NGVLPDCLTDGADVVSDLEQEEMK
	UPF0598 protein C8orf82 homolog OS=Mus musculus PE=1 SV=1	YEASFPFLSLCGR
Hspd1	60 kDa heat shock protein, mitochondrial OS=Mus musculus GN=Hspd1 PE=1 SV=1	AAVEEGIVLGGGCALLR
Chd4	Chromodomain-helicase-DNA-binding protein 4 OS=Mus musculus GN=Chd4 PE=1 SV=1	FAEVECLAESHQHLSK
Stub1	STIP1 homology and U box-containing protein 1 OS=Mus musculus GN=Stub1 PE=1 SV=1	AQQACIEAK
		ERELEECQRNHEGHEDDGHIR
Chmp5	Charged multivesicular body protein 5 OS=Mus musculus GN=Chmp5 PE=1 SV=1	APPPSLTDCIGTVDSR
Chordc1	Cysteine and histidine-rich domain-containing protein 1 OS=Mus musculus GN=Chordc1 PE=1 SV=1	TSDFNTFLAQEGCTR
		TTDFSDFLSIVGCTK
Spout1	Putative methyltransferase C9orf114 homolog OS=Mus musculus GN=Spout1 PE=1 SV=1	KGQACVQLAR
	Ester hydrolase C11orf54 homolog OS=Mus musculus PE=1 SV=1	ACSEFSFHMPSLEELAEVLQK
		AHIMPAEFSSCPLNSDEAVNK
Bles03	UPF0696 protein C11orf68 homolog OS=Mus musculus GN=Bles03 PE=1 SV=1	WHLCPTLYESR
Cdk5rap1	CDK5 regulatory subunit-associated protein 1 OS=Mus musculus GN=Cdk5rap1 PE=2 SV=2	DSLTYCTT
		IGILGCMAER
		SSVSSTPCPSPEAK
Ckap4	Cytoskeleton-associated protein 4 OS=Mus musculus GN=Ckap4 PE=1 SV=2	SSAATANASSASCSR
Ckap5	Cytoskeleton-associated protein 5 OS=Mus musculus GN=Ckap5 PE=1 SV=1	AECLEELGCLIESYGMNVCQPTPGK
		HCTSSTLPK
	Probable peptide chain release factor C12orf65 homolog, mitochondrial OS=Mus musculus PE=1 SV=1	TSNCVVLK
Cltc	Clathrin heavy chain 1 OS=Mus musculus GN=Cltc PE=1 SV=3	ESNCYDPER
		GQCDLELINVCNENSLFK
		IHEGCEEPATHNALAK
		IHEGCEEPSTHNALAK
		LECSEELGDLVK
		RHEGCEEPATHNALAK
Clic1	Chloride intracellular channel protein 1 OS=Mus musculus GN=Clic1 PE=1 SV=3	IGNCPFSQR
		LCPGGQLPFLLYGTEVHTDTNK
Clic4	Chloride intracellular channel protein 4 OS=Mus musculus GN=Clic4 PE=1 SV=3	AGSDGESIGNCPFSQR
		IEEFLEEVLCPPK
Clic5	Chloride intracellular channel protein 5 OS=Mus musculus GN=Clic5 PE=1 SV=1	AGIDGESIGNCPFSQR
Cluh	Clustered mitochondria protein homolog OS=Mus musculus GN=Cluh PE=1 SV=2	CLTQQAVALQR
		DAAAFLLSCQIPGLVK
		ERPLCPLQPQNR
		IATPFQVYSWTAPQAEHAMDCVRAEDAYTSR
		SEDSIGPEAGCEEEGSSVSGLAK
	UPF0568 protein C14orf166 homolog OS=Mus musculus PE=1 SV=1	LTALDYHNPSGFNCK
Cnbp	Cellular nucleic acid-binding protein OS=Mus musculus GN=Cnbp PE=1 SV=2	CGESGHLAR
Ncapd2	Condensin complex subunit 1 OS=Mus musculus GN=Ncapd2 PE=1 SV=2	CSSVMLLGMMAR
		EIGQKCPQELSR
		NAIQLLASFLANNPFSCK
Ncaph	Condensin complex subunit 2 OS=Mus musculus GN=Ncaph PE=1 SV=1	CAVDPMFQK
Ncapd3	Condensin-2 complex subunit D3 OS=Mus musculus GN=Ncapd3 PE=1 SV=3	AWLMGVIPVVMDCESTVQEK
Cndp2	Cytosolic non-specific dipeptidase OS=Mus musculus GN=Cndp2 PE=1 SV=1	DVGAETLLHSCK
Cnn2	Calponin-2 OS=Mus musculus GN=Cnn2 PE=1 SV=1	AGQCVIGLQMGTNK
		CASQSGMTAYGTR
		NHILPPMDHCTISLQMGTNK
Cnn3	Calponin-3 OS=Mus musculus GN=Cnn3 PE=1 SV=1	CASQAGMTAYGTR
Cfl1	Cofilin-1 OS=Mus musculus GN=Cfl1 PE=1 SV=3	AVLFCLSEDKK
		DRCTLAEK
		HELQANCYEEVK
		HELQANCYEEVKDR
		HELQANCYEEVKDRCTLAEK
		MLPDKDCR
Cog1	Conserved oligomeric Golgi complex subunit 1 OS=Mus musculus GN=Cog1 PE=1 SV=3	AQAISPCVQNFCSALDSK
		FLICGFTR
Copb1	Coatomer subunit beta OS=Mus musculus GN=Copb1 PE=1 SV=1	ALSGYCGFMAANLYAR
		CIYNLLQSSSPAVK
Copg1	Coatomer subunit gamma-1 OS=Mus musculus GN=Copg1 PE=1 SV=1	EMSCIAEDVIIVTSSLTK
Coq8a	Atypical kinase COQ8A, mitochondrial OS=Mus musculus GN=Coq8a PE=1 SV=2	AMFEEAYSNYCR
Coq8b	Atypical kinase COQ8B, mitochondrial OS=Mus musculus GN=Coq8b PE=1 SV=1	IVQTLCTVR
Coro1c	Coronin-1C OS=Mus musculus GN=Coro1c PE=1 SV=2	ETICSQDER
		SELSCAPK
		SIKETICSQDER
Cyp4b1	Cytochrome P450 4B1 OS=Mus musculus GN=Cyp4b1 PE=1 SV=1	SFDIFCDVGHMALDTLMK
Cpne1	Copine-1 OS=Mus musculus GN=Cpne1 PE=1 SV=1	NCSSPEFSK
		SDPLCVLLQDVGGAWAELCR
		VRNCSSPEFSK
Cpne3	Copine-3 OS=Mus musculus GN=Cpne3 PE=1 SV=2	EALAQCVLAEIPQQVVGYFNTYK
Cpped1	Serine/threonine-protein phosphatase CPPED1 OS=Mus musculus GN=Cpped1 PE=1 SV=1	AWSTGNCDAGGDEWGQEIR
Cpsf6	Cleavage and polyadenylation specificity factor subunit 6 OS=Mus musculus GN=Cpsf6 PE=1 SV=1	RELHGQSPVVTPCNK
Cpt1a	Carnitine O-palmitoyltransferase 1, liver isoform OS=Mus musculus GN=Cpt1a PE=1 SV=4	LLGSTIPLCSAQWER
Crbn	Protein cereblon OS=Mus musculus GN=Crbn PE=1 SV=1	VRNCSSPEFSK
Crip2	Cysteine-rich protein 2 OS=Mus musculus GN=Crip2 PE=1 SV=1	ASSVTTFTGEPNMCPR
		DWHRPCLR
Csde1	Cold shock domain-containing protein E1 OS=Mus musculus GN=Csde1 PE=1 SV=1	ATVECVKDQFGFINYEVGDSK
		DKEAEDGIIAYDDCGVK
		QRPGQQIATCVR
		SPAAPGQSPTGSVCYER
Csrp1	Cysteine and glycine-rich protein 1 OS=Mus musculus GN=Csrp1 PE=1 SV=3	CSQAVYAAEK
		SCFLCMVCK
Csrp3	Cysteine and glycine-rich protein 3 OS=Mus musculus GN=Csrp3 PE=1 SV=1	TVYHAEEIQCNGR
Ctc1	CST complex subunit CTC1 OS=Mus musculus GN=Ctc1 PE=1 SV=2	AMLPLPEASHLTSCQLNR
		CQLGLPLYLWAAK
		EQLILLGTLVDLLGDSEQECR
		ILCEPPLALR
		ILCEPPLALRR
		LQQFQCGELPLLTR
Ctnna1	Catenin alpha-1 OS=Mus musculus GN=Ctnna1 PE=1 SV=1	SAAGEFADDPCSSVK
Slc7a1	High affinity cationic amino acid transporter 1 OS=Mus musculus GN=Slc7a1 PE=1 SV=1	TPDSNLDQCK
Cul3	Cullin-3 OS=Mus musculus GN=Cul3 PE=1 SV=1	ALQSLACGKPTQR
Cul4b	Cullin-4B OS=Mus musculus GN=Cul4b PE=1 SV=1	DSASPSTSSFCLGVPVATSSHVPIQK
		SVCPGTSGFSSPNPSAASAAAQEVR
		TLQSLACGK
Cul5	Cullin-5 OS=Mus musculus GN=Cul5 PE=1 SV=3	FFTQCDILPKPFCQLEVTLLGK
Cacybp	Calcyclin-binding protein OS=Mus musculus GN=Cacybp PE=1 SV=1	WDYLTQVEKECKEK
Cyfip1	Cytoplasmic FMR1-interacting protein 1 OS=Mus musculus GN=Cyfip1 PE=1 SV=1	CNEQPNRVEIYEK
		WTCASSSSSPQYNICEQMIQIR
Cstb	Cystatin-B OS=Mus musculus GN=Cstb PE=1 SV=1	MMCGAPSATMPATAETQEVADQVK
Dync1li2	Cytoplasmic dynein 1 light intermediate chain 2 OS=Mus musculus GN=Dync1li2 PE=1 SV=2	EFQDYIEPEEGCQGSPQR
Mlycd	Malonyl-CoA decarboxylase, mitochondrial OS=Mus musculus GN=Mlycd PE=1 SV=1	VRNCSSPEFSK
Ddx19a	ATP-dependent RNA helicase DDX19A OS=Mus musculus GN=Ddx19a PE=1 SV=2	VLVTTNVCAR
Ddx1	ATP-dependent RNA helicase DDX1 OS=Mus musculus GN=Ddx1 PE=1 SV=1	MHNQIPQITCDGK
		VWYHVCSNR
Ddx17	Probable ATP-dependent RNA helicase DDX17 OS=Mus musculus GN=Ddx17 PE=1 SV=1	TTSSANNPNLMYQDECDR
Ddx21	Nucleolar RNA helicase 2 OS=Mus musculus GN=Ddx21 PE=1 SV=3	DAQELSQNTCIK
		KDSEDNPQTLLFSATCPHWVFNVAK
Ddx5	Probable ATP-dependent RNA helicase DDX5 OS=Mus musculus GN=Ddx5 PE=1 SV=2	LIDFLECGK
Ddx51	ATP-dependent RNA helicase DDX51 OS=Mus musculus GN=Ddx51 PE=1 SV=1	VVAAAFYSEGPTGSCALLQR
Ddx6	Probable ATP-dependent RNA helicase DDX6 OS=Mus musculus GN=Ddx6 PE=1 SV=1	GNEFEDYCLK
		TSDVTSTKGNEFEDYCLK
Dennd4c	DENN domain-containing protein 4C OS=Mus musculus GN=Dennd4c PE=1 SV=1	CANVNNSSTTSQR
Denr	Density-regulated protein OS=Mus musculus GN=Denr PE=1 SV=1	ATDISESSGADCKGDTK
Des	Desmin OS=Mus musculus GN=Des PE=1 SV=3	HQIQSYTCEIDALK
Dsp	Desmoplakin OS=Mus musculus GN=Dsp PE=1 SV=1	ACGSETMQK
		CLEDENSK
		DNYQSFCK
		ETQSQLESERCR
		LENINGVSDGYLNSLCSVR
		NYRDNYQSFCK
		SQCTQVVQER
		TEITHLGTCQDVNHNK
		WYVTGPGGVDMLVPSVGLIIPPPNPLAVDLSCK
		YCYLQNEIFGLFQK
		YQAECSQFK
Dstn	Destrin OS=Mus musculus GN=Dstn PE=1 SV=3	ASGVQVADEVCRIFYDMK
		CIVVEEGK
		CIVVEEGKEILVGDVGATITDPFK
		CSTPEEIK
		CSTPEEIKK
		HEYQANGPEDLNRTCIAEK
		HFVGMLPEKDCR
		KCIVVEEGK
		KCIVVEEGKEILVGDVGATITDPFK
		KCSTPEEIK
Glud1	Glutamate dehydrogenase 1, mitochondrial OS=Mus musculus GN=Glud1 PE=1 SV=1	CVGVGESDGSIWNPDGIDPK
		VYEGSILEADCDILIPAASEK
Dhrs13	Dehydrogenase/reductase SDR family member 13 OS=Mus musculus GN=Dhrs13 PE=1 SV=1	LDCPVVGWQQELR
		LDFTRLDCPVVGWQQELR
Sord	Sorbitol dehydrogenase OS=Mus musculus GN=Sord PE=1 SV=3	MHSVGICGSDVHYWEHGR
Dhx30	Putative ATP-dependent RNA helicase DHX30 OS=Mus musculus GN=Dhx30 PE=1 SV=1	CQSGFAYHLFPR
		ELGETQRRPCTIQVPEPILR
		LATLTLLWPCPMTFVAK
		RPCTIQVPEPILR
Diaph2	Protein diaphanous homolog 2 OS=Mus musculus GN=Diaph2 PE=1 SV=2	SEYDDLCEPEQFGVVMSTVK
Diaph3	Protein diaphanous homolog 3 OS=Mus musculus GN=Diaph3 PE=1 SV=1	SDYNSLCEPEQFAVVMSNVK
Dip2b	Disco-interacting protein 2 homolog B OS=Mus musculus GN=Dip2b PE=1 SV=1	CPCLTGLDVTGKPVYTLTYGK
		GEPLGVICNWPPALESALQR
		TCPLSWVQR
Dld	Dihydrolipoyl dehydrogenase, mitochondrial OS=Mus musculus GN=Dld PE=1 SV=2	VCHAHPTLSEAFR
Dlgap4	Disks large-associated protein 4 OS=Mus musculus GN=Dlgap4 PE=1 SV=1	DTDSDTQDANDSSCK
		RDTDSDTQDANDSSCK
		SLPDCTSHPNSISIDAGPR
Pdss2	Decaprenyl-diphosphate synthase subunit 2 OS=Mus musculus GN=Pdss2 PE=1 SV=2	CLLSDELSNIAMQVR
Dnajc7	DnaJ homolog subfamily C member 7 OS=Mus musculus GN=Dnajc7 PE=1 SV=2	AATAECDVVMAATEPELLEDEDAK
		AIDMCPNNASYYGNR
		ALEFAPACHR
Lig1	DNA ligase 1 OS=Mus musculus GN=Lig1 PE=1 SV=2	TENIPVCK
		VAQVLSCEGEDEDEAPGTPK
Dnm1l	Dynamin-1-like protein OS=Mus musculus GN=Dnm1l PE=1 SV=2	LHDAIVEVVTCLLR
Dnmt3a	DNA (cytosine-5)-methyltransferase 3A OS=Mus musculus GN=Dnmt3a PE=1 SV=2	HIQEWGPFDLVIGGSPCNDLSIVNPAR
		YIASEVCEDSITVGMVR
Dnmt1	DNA (cytosine-5)-methyltransferase 1 OS=Mus musculus GN=Dnmt1 PE=1 SV=5	DGLTEKECVREK
		GDVEMLCGGPPCQGFSGMNR
		LEEVTAGTQLGPEEPCEQEDDNR
		QFSTLIPWCLPHTGNR
Dnpep	Aspartyl aminopeptidase OS=Mus musculus GN=Dnpep PE=1 SV=2	CPTSGRLEQR
		ETACTTGVLQTLTLFK
		NDSPCGTTIGPILASR
		VIIKCPTSGR
Dock4	Dedicator of cytokinesis protein 4 OS=Mus musculus GN=Dock4 PE=1 SV=1	ILSNVFCLIK
Dock6	Dedicator of cytokinesis protein 6 OS=Mus musculus GN=Dock6 PE=1 SV=4	AFLFCTPFTPDGR
Pola1	DNA polymerase alpha catalytic subunit OS=Mus musculus GN=Pola1 PE=1 SV=2	YIFDADCALEK
Dpysl2	Dihydropyrimidinase-related protein 2 OS=Mus musculus GN=Dpysl2 PE=1 SV=2	GLYDGPVCEVSVTPK
Drg1	Developmentally-regulated GTP-binding protein 1 OS=Mus musculus GN=Drg1 PE=1 SV=1	GGINLTATCPQSELDAETVK
Ddx39a	ATP-dependent RNA helicase DDX39A OS=Mus musculus GN=Ddx39a PE=1 SV=1	NCPHVVVGTPGR
Ddx39b	Spliceosome RNA helicase Ddx39b OS=Mus musculus GN=Ddx39b PE=1 SV=1	NCPHIVVGTPGR
Dync1h1	Cytoplasmic dynein 1 heavy chain 1 OS=Mus musculus GN=Dync1h1 PE=1 SV=2	LHSLQPHACFR
		LSCLPAFK
		NIHVCLGGLFVPEAYITATR
		VQYPQSQACK
Dnm2	Dynamin-2 OS=Mus musculus GN=Dnm2 PE=1 SV=2	LQDAFSSIGQSCHLDLPQIAVVGGQSAGK
		TEYAEFLHCK
Dysf	Dysferlin OS=Mus musculus GN=Dysf PE=1 SV=3	DSFRPSAGWAWAGDWFVCPEK
		SVSDQDNYIPCTLEPVFGK
Dst	Dystonin OS=Mus musculus GN=Dst PE=1 SV=2	ACMQTFLK
Eif2ak2	Interferon-induced, double-stranded RNA-activated protein kinase OS=Mus musculus GN=Eif2ak2 PE=1 SV=2	LSVNYEQCEPNSELPQR
Hadha	Trifunctional enzyme subunit alpha, mitochondrial OS=Mus musculus GN=Hadha PE=1 SV=1	ALMGLYNGQVLCK
Hadhb	Trifunctional enzyme subunit beta, mitochondrial OS=Mus musculus GN=Hadhb PE=1 SV=1	DGGQYALVAACAAGGQGHAMIVEAYPK
		FNIWGGSLSLGHPFGATGCR
Echs1	Enoyl-CoA hydratase, mitochondrial OS=Mus musculus GN=Echs1 PE=1 SV=1	TFQDCYSSK
Eci1	Enoyl-CoA delta isomerase 1, mitochondrial OS=Mus musculus GN=Eci1 PE=1 SV=2	GVILTSECPGIFSAGLDLLEMYGR
Eci2	Enoyl-CoA delta isomerase 2, mitochondrial OS=Mus musculus GN=Eci2 PE=1 SV=2	WLSEECMNAIMSFVSR
Ecm29	Proteasome-associated protein ECM29 homolog OS=Mus musculus GN=Ecm29 PE=1 SV=3	CYRQELCK
		DIALVQQLFEALCK
		EECNMWTEVWQENVPGSFGGIR
Ect2	Protein ECT2 OS=Mus musculus GN=Ect2 PE=1 SV=2	VTHLVANCTQGEK
Edc3	Enhancer of mRNA-decapping protein 3 OS=Mus musculus GN=Edc3 PE=1 SV=1	DLPASPVDLVINCLDCPENAFLR
Edc4	Enhancer of mRNA-decapping protein 4 OS=Mus musculus GN=Edc4 PE=1 SV=2	ASCASIDIEDATQHLR
		GHSTCLSEGALSPDGTVLATASHDGFVK
Eea1	Early endosome antigen 1 OS=Mus musculus GN=Eea1 PE=1 SV=2	ELQEQEEVVSCTK
Eef1a1	Elongation factor 1-alpha 1 OS=Mus musculus GN=Eef1a1 PE=1 SV=3	DGSASGTTLLEALDCILPPTRPTDKPLRLPLQDVYK
		SGDAAIVDMVPGKPMCVESFSDYPPLGR
Eef1g	Elongation factor 1-gamma OS=Mus musculus GN=Eef1g PE=1 SV=3	AAAPAPEEEMDECEQALAAEPK
		FPEELTQTFMSCNLITGMFQR
		KAAAPAPEEEMDECEQALAAEPK
Eef2	Elongation factor 2 OS=Mus musculus GN=Eef2 PE=1 SV=2	DEQERCITIK
		DLEEDHACIPIK
		DLEEDHACIPIKK
		IWCFGPDGTGPNILTDITK
		KDEQERCITIK
		LMEPIYLVEIQCPEQVVGGIYGVLNR
		STLTDSLVCK
		TFCQLILDPIFK
		VTDGALVVVDCVSGVCVQTETVLR
		YVEPIEDVPCGNIVGLVGVDQFLVK
Gfm1	Elongation factor G, mitochondrial OS=Mus musculus GN=Gfm1 PE=1 SV=1	GEYTMEYCR
		GEYTMEYCRYQPCSPSTQEELINK
Tsfm	Elongation factor Ts, mitochondrial OS=Mus musculus GN=Tsfm PE=1 SV=1	ALETCGGDLK
		TGYSFVNCK
Tufm	Elongation factor Tu, mitochondrial OS=Mus musculus GN=Tufm PE=1 SV=1	HYAHTDCPGHADYVK
		KGDECELLGHNK
Ehbp1l1	EH domain-binding protein 1-like protein 1 OS=Mus musculus GN=Ehbp1l1 PE=1 SV=1	FQDTSQYVCAELQALEQEQGQIDGR
		GVCITNFTTSWR
		VGNAQPSLPDCLDAGDLAQR
Ehd4	EH domain-containing protein 4 OS=Mus musculus GN=Ehd4 PE=1 SV=1	FMCSQLPNQVLK
		GYDFCQVLQWFAER
		LADCDCDGMLDEEEFALAK
Eif2b5	Translation initiation factor eIF-2B subunit epsilon OS=Mus musculus GN=Eif2b5 PE=1 SV=1	CHEDNVVMAVDSATNR
		ESSPSHPTRCHEDNVVMAVDSATNR
Eif1	Eukaryotic translation initiation factor 1 OS=Mus musculus GN=Eif1 PE=1 SV=2	NICQFLIEIGLAK
Eif2d	Eukaryotic translation initiation factor 2D OS=Mus musculus GN=Eif2d PE=1 SV=3	NLETYGLDPCSVAAILQQR
Eif3b	Eukaryotic translation initiation factor 3 subunit B OS=Mus musculus GN=Eif3b PE=1 SV=1	FSHQGVQLIDFSPCER
Eif3c	Eukaryotic translation initiation factor 3 subunit C OS=Mus musculus GN=Eif3c PE=1 SV=1	GCILTLVER
Eif3d	Eukaryotic translation initiation factor 3 subunit D OS=Mus musculus GN=Eif3d PE=1 SV=2	FMTPVIQDNPSGWGPCAVPEQFR
		YLEVSEPQDIECCGALEYYDK
Eif3g	Eukaryotic translation initiation factor 3 subunit G OS=Mus musculus GN=Eif3g PE=1 SV=2	EDLNCQEEEDPMNK
Eloc	Elongin-C OS=Mus musculus GN=Eloc PE=1 SV=1	TYGGCEGPDAMYVK
Eml4	Echinoderm microtubule-associated protein-like 4 OS=Mus musculus GN=Eml4 PE=1 SV=1	HYLGHTDCVR
Emc8	ER membrane protein complex subunit 8 OS=Mus musculus GN=Emc8 PE=1 SV=1	YPHCAVNGLLVAER
Eno1	Alpha-enolase OS=Mus musculus GN=Eno1 PE=1 SV=3	FGANAILGVSLAVCK
		SCNCLLLK
		VNQIGSVTESLQACK
Eps15l1	Epidermal growth factor receptor substrate 15-like 1 OS=Mus musculus GN=Eps15l1 PE=1 SV=3	CTQDDINQAR
Ercc3	TFIIH basal transcription factor complex helicase XPB subunit OS=Mus musculus GN=Ercc3 PE=2 SV=1	SGVIVLPCGAGK
Etf1	Eukaryotic peptide chain release factor subunit 1 OS=Mus musculus GN=Etf1 PE=1 SV=4	YVLHCQGTEEEK
Erlin1	Erlin-1 OS=Mus musculus GN=Erlin1 PE=1 SV=1	IYFGSNIPSMFVDSSCALK
Ero1a	ERO1-like protein alpha OS=Mus musculus GN=Ero1a PE=1 SV=2	YSEEANRIEECEQAER
Esrra	Steroid hormone receptor ERR1 OS=Mus musculus GN=Esrra PE=1 SV=4	CLPGHKEEEDGEGAGSGEQGSGK
Esd	S-formylglutathione hydrolase OS=Mus musculus GN=Esd PE=1 SV=1	AYDATCLVK
		CPALYWLSGLTCTEQNFISK
Etfb	Electron transfer flavoprotein subunit beta OS=Mus musculus GN=Etfb PE=1 SV=3	HSMNPFCEIAVEEAVR
Etfdh	Electron transfer flavoprotein-ubiquinone oxidoreductase, mitochondrial OS=Mus musculus GN=Etfdh PE=1 SV=1	ASCDAQTYGIGLK
Ethe1	Persulfide dioxygenase ETHE1, mitochondrial OS=Mus musculus GN=Ethe1 PE=1 SV=2	CGVQTPPS
		LLYAVNTHCHADHITGTGVLR
		LTLSCEEFIK
		SCTYTYLLGDR
		SCTYTYLLGDRESR
		SLLPGCQSVISR
		TDFQQGCAK
Exoc3	Exocyst complex component 3 OS=Mus musculus GN=Exoc3 PE=1 SV=2	DGLMCEQYR
Exoc5	Exocyst complex component 5 OS=Mus musculus GN=Exoc5 PE=1 SV=2	YHDLECQLIQEFTSAQR
Exosc3	Exosome complex component RRP40 OS=Mus musculus GN=Exosc3 PE=1 SV=3	LLAPDCEIVQELGK
Exosc4	Exosome complex component RRP41 OS=Mus musculus GN=Exosc4 PE=1 SV=3	SCEMGLQLR
Fam114a2	Protein FAM114A2 OS=Mus musculus GN=Fam114a2 PE=1 SV=2	TESSTCEPQSR
FAM120A	Constitutive coactivator of PPAR-gamma-like protein 1 OS=Mus musculus GN=FAM120A PE=1 SV=2	AHQLVLPPCDVVIK
Fam160b1	Protein FAM160B1 OS=Mus musculus GN=Fam160b1 PE=1 SV=2	CLAQSTCLCELLTGR
Fam185a	Protein FAM173B OS=Mus musculus GN=Fam173b PE=1 SV=1	KVCLPFVPATSK
Fam185a	Protein FAM185A OS=Mus musculus GN=Fam185a PE=2 SV=1	LQGSCVNISTEDGLLQAK
Fam98b	Protein FAM98B OS=Mus musculus GN=Fam98b PE=1 SV=1	INDALSCEYECR
		NSEICQEVQAVCDALGVPK
Fastkd2	FAST kinase domain-containing protein 2, mitochondrial OS=Mus musculus GN=Fastkd2 PE=2 SV=2	CLSILSTALVSMEPCMNVNALR
		LAQECNSLSDVLDTFSK
		SVYCLNSCHPR
		VAVLCVPK
Fnbp1l	Formin-binding protein 1-like OS=Mus musculus GN=Fnbp1l PE=1 SV=2	FTSCIAFFNILNELNDYAGQR
Tsta3	GDP-L-fucose synthase OS=Mus musculus GN=Tsta3 PE=1 SV=3	VVSCLSTCIFPDK
Fhod1	FH1/FH2 domain-containing protein 1 OS=Mus musculus GN=Fhod1 PE=1 SV=3	VDFEQLTENLGQLECR
		VQYLEDTDPFACANFPEPR
Fkbp15	FK506-binding protein 15 OS=Mus musculus GN=Fkbp15 PE=1 SV=2	CQAEAEMDEIRK
Fkbp8	Peptidyl-prolyl cis-trans isomerase FKBP8 OS=Mus musculus GN=Fkbp8 PE=1 SV=2	VDMTCEEEEELLQLK
Flii	Protein flightless-1 homolog OS=Mus musculus GN=Flii PE=1 SV=1	TGLCYLPEELAALQK
Flna	Filamin-A OS=Mus musculus GN=Flna PE=1 SV=5	AEISCTDNQDGTCSVSYLPVLPGDYSILVK
		AHVAPCFDASK
		IVSPSGAAVPCK
		LQVEPAVDTSGVQCYGPGIEGQGVFR
		SPYTVTVGQACNPAACR
		VANPSGNLTDTYVQDCGDGTYK
		VGTECGNQK
		VQVQDNEGCSVEATVK
		YTPCGAGSYTIMVLFADQATPTSPIR
Flnb	Filamin-B OS=Mus musculus GN=Flnb PE=1 SV=3	GAGTGGLGLTVEGPCEAK
		IAGPGLSSCVR
		VGEPGILCVDCSEAGPGTLGLEAVSDSGAK
Flnc	Filamin-C OS=Mus musculus GN=Flnc PE=1 SV=3	AGTNMMMVGVHGPKTPCEEVYVK
		CSYVPTKPIK
		GAGTGGLGLTVEGPCEAK
		LYAQDADGCPIDIK
		TPCEEVYVK
		VCAYGPGLK
		VGVTEGCDPTR
Cyfip1	Cytoplasmic FMR1-interacting protein 1 OS=Mus musculus GN=Cyfip1 PE=1 SV=1	CNEQPNRVEIYEK
		WTCASSSSSPQYNICEQMIQIR
Fdps	Farnesyl pyrophosphate synthase OS=Mus musculus GN=Fdps PE=1 SV=1	SLIEQCSAPLPPSIFMELANK
Frmd8	FERM domain-containing protein 8 OS=Mus musculus GN=Frmd8 PE=1 SV=2	QGSVVCSR
		VQLGPYQPGQPAACTLR
Fto	Alpha-ketoglutarate-dependent dioxygenase FTO OS=Mus musculus GN=Fto PE=1 SV=1	LCTDWWCEPMTHLEGLWK
Khsrp	Far upstream element-binding protein 2 OS=Mus musculus GN=Khsrp PE=1 SV=2	VQQACEMVMDILR
Fh	Fumarate hydratase, mitochondrial OS=Mus musculus GN=Fh PE=1 SV=3	FEALAAHDALVELSGAMNTAACSLMK
Fxr1	Fragile X mental retardation syndrome-related protein 1 OS=Mus musculus GN=Fxr1 PE=1 SV=2	ANDQEPCGWWLAK
Foxred1	FAD-dependent oxidoreductase domain-containing protein 1 OS=Mus musculus GN=Foxred1 PE=1 SV=1	VCLMSPEQLQTK
Gapdh	Glyceraldehyde-3-phosphate dehydrogenase OS=Mus musculus GN=Gapdh PE=1 SV=2	ASCTTNCLAPLAK
		GILGYTEDQVVSCDFNSNSH
		GILGYTEDQVVSCDFNSNSHSSTFDAGAGIALNDNFVK
		IVDNADCTTNCLAPLAK
		IVSNSSCTTNCLAPLAK
		NASCTTNCLAPLAK
		RVSNASCTTNCLAPLAK
		SNASCTTNCLAPLAK
		VPTPNVSVVDLTCRLEKPAK
		YDNSLKIVSNASCTTNCLAPLAK
G6pdx	Glucose-6-phosphate 1-dehydrogenase X OS=Mus musculus GN=G6pdx PE=1 SV=3	LILDVFCGSQMHFVR
Gak	Cyclin-G-associated kinase OS=Mus musculus GN=Gak PE=1 SV=2	AIIQEVCFLK
Galk2	N-acetylgalactosamine kinase OS=Mus musculus GN=Galk2 PE=1 SV=1	THTLQLANTDPLYPDFSTTANNICIDK
Gars	Glycine--tRNA ligase OS=Mus musculus GN=Gars PE=1 SV=1	FQSVADLCLYLYSAK
		FRQHMENEMAHYACDCWDAESK
		NGECFRADHLLK
		SCYDLSCHAR
Gatb	Glutamyl-tRNA(Gln) amidotransferase subunit B, mitochondrial OS=Mus musculus GN=Gatb PE=1 SV=1	VTNWVLNTFLCYLK
Gnb2	Guanine nucleotide-binding protein G(I)/G(S)/G(T) subunit beta-2 OS=Mus musculus GN=Gnb2 PE=1 SV=3	ACGDSTLTQITAGLDPVGR
		ADQELLMYSHDNIICGITSVAFSR
		KACGDSTLTQITAGLDPVGR
Gcn1	eIF-2-alpha kinase activator GCN1 OS=Mus musculus GN=Gcn1 PE=1 SV=1	CLQNPCSDIR
		GMGESCFEDLLPWLMETLTYEQSSVDR
		LACQADSVEQVDDTILT
Slc25a16	Graves disease carrier protein homolog OS=Mus musculus GN=Slc25a16 PE=1 SV=1	CIPSQAVAFTTYELMK
Gdi2	Rab GDP dissociation inhibitor beta OS=Mus musculus GN=Gdi2 PE=1 SV=1	TDDYLDQPCCETINR
Get4	Golgi to ER traffic protein 4 homolog OS=Mus musculus GN=Get4 PE=1 SV=2	EQNYCESR
Gbe1	1,4-alpha-glucan-branching enzyme OS=Mus musculus GN=Gbe1 PE=1 SV=1	CSDGGIYCK
Glmn	Glomulin OS=Mus musculus GN=Glmn PE=1 SV=1	LEDNSLCYQYLEIK
Glrx5	Glutaredoxin-related protein 5, mitochondrial OS=Mus musculus GN=Glrx5 PE=1 SV=2	GTPEQPQCGFSNAVVQILR
Dglucy	D-glutamate cyclase, mitochondrial OS=Mus musculus PE=1 SV=1	APLAFASPPGCMVMVPK
		DTASSASCLTPEMVPEVHAISK
		DTASSASCLTPEMVPEVHAISKDPLHYSIVSAPAAQK
		FGTCTGILTSLEEHSEQLK
		TICPQLQK
		TTVPCATIAGFCCPLVVTMRPIPK
Gmds	GDP-mannose 4,6 dehydratase OS=Mus musculus GN=Gmds PE=1 SV=1	AQAPAKCPSYPGSGDGEMGK
		IYLGQLECFSLGNLDAK
Gmpr2	GMP reductase 2 OS=Mus musculus GN=Gmpr2 PE=1 SV=2	GHIISDGGCSCPGDVAK
		VGIGPGSVCTTR
Gnai2	Guanine nucleotide-binding protein G(i) subunit alpha-2 OS=Mus musculus GN=Gnai2 PE=1 SV=5	NNLKDCGLF
Gnao1	Guanine nucleotide-binding protein G(o) subunit alpha OS=Mus musculus GN=Gnao1 PE=1 SV=3	MVCDVVSR
Gnl1	Guanine nucleotide-binding protein-like 1 OS=Mus musculus GN=Gnl1 PE=1 SV=4	NPYALLGEDEC
Gnl3	Guanine nucleotide-binding protein-like 3 OS=Mus musculus GN=Gnl3 PE=1 SV=2	QITIIDSPCLIISPCNSPTALALR
Golph3	Golgi phosphoprotein 3 OS=Mus musculus GN=Golph3 PE=1 SV=1	LQLEACGMR
Gpx4	Phospholipid hydroperoxide glutathione peroxidase, mitochondrial OS=Mus musculus GN=Gpx4 PE=1 SV=4	DIDGHMVCLDKYR
		ICVNGDDAHPLWK
		ILAFPCNQFGR
		RYGPMEEPQVIEKDLPCYL
		YGPMEEPQVIEKDLPCYL
Hspa9	Stress-70 protein, mitochondrial OS=Mus musculus GN=Hspa9 PE=1 SV=3	CELSSSVQTDINLPYLTMDASGPK
		DQLPADECNK
		MEEFKDQLPADECNK
		MEEFKDQLPADECNKLK
		RTIAPCQK
Grpel1	GrpE protein homolog 1, mitochondrial OS=Mus musculus GN=Grpel1 PE=1 SV=1	NNGQNLDEDLGHCEPK
		NNGQNLDEDLGHCEPKTDPPSADK
		QKNNGQNLDEDLGHCEPK
Grpel2	GrpE protein homolog 2, mitochondrial OS=Mus musculus GN=Grpel2 PE=2 SV=2	CCSEGAEPEDHRR
		TAGEDCSSEDPPDGLGPSLAEQALR
Grsf1	G-rich sequence factor 1 OS=Mus musculus GN=Grsf1 PE=1 SV=2	YIELFLNSCPK
Gstm2	Glutathione S-transferase Mu 2 OS=Mus musculus GN=Gstm2 PE=1 SV=2	KHNLCGETEEER
Gtpbp6	Putative GTP-binding protein 6 OS=Mus musculus GN=Gtpbp6 PE=1 SV=1	GCQDITSVFLNVER
Gmps	GMP synthase [glutamine-hydrolyzing] OS=Mus musculus GN=Gmps PE=1 SV=2	ACTTEEDQEK
		ALCNGDSKPENAGGDLK
		ISQMPVILTPLHFDRDPLQKQPSCQR
		TVGVQGDCR
		VICAEEPYICK
		VICAEEPYICKDFPETNNILK
		VKACTTEEDQEK
Hat1	Histone acetyltransferase type B catalytic subunit OS=Mus musculus GN=Hat1 PE=1 SV=1	VDENFDCVEADDVEGK
Htt	Huntingtin OS=Mus musculus GN=Htt PE=1 SV=2	CDQGQADPVVAVAR
Hdgf	Hepatoma-derived growth factor OS=Mus musculus GN=Hdgf PE=1 SV=2	CGDLVFAK
		KSCAAEPEVEPEAHEGDGDK
		SCAAEPEVEPEAHEGDGDK
		SCAAEPEVEPEAHEGDGDKK
Heatr3	HEAT repeat-containing protein 3 OS=Mus musculus GN=Heatr3 PE=1 SV=1	YSPDQLCVLDNVK
Hectd1	E3 ubiquitin-protein ligase HECTD1 OS=Mus musculus GN=Hectd1 PE=1 SV=2	LLQLSCNGNVK
		NRNCSQLIAAYK
Alad	Delta-aminolevulinic acid dehydratase OS=Mus musculus GN=Alad PE=1 SV=1	CYQLPPGAR
Hmbs	Porphobilinogen deaminase OS=Mus musculus GN=Hmbs PE=1 SV=2	ENPCDAVVFHPK
		HLEGGCSVPVAVHTVMK
		RENPCDAVVFHPK
Fech	Ferrochelatase, mitochondrial OS=Mus musculus GN=Fech PE=1 SV=2	AIAFTQYPQYSCSTTGSSLNAIYR
Hip1	Huntingtin-interacting protein 1 OS=Mus musculus GN=Hip1 PE=1 SV=2	LHSCLPADTLQGHR
Hmgcs1	Hydroxymethylglutaryl-CoA synthase, cytoplasmic OS=Mus musculus GN=Hmgcs1 PE=1 SV=1	HSLSYDCIGRLEVGTETIIDK
		ITASLCDLK
Hmgcl	Hydroxymethylglutaryl-CoA lyase, mitochondrial OS=Mus musculus GN=Hmgcl PE=1 SV=2	NANCSIEESFQR
		VAQATCKL
Hnrnph1	Heterogeneous nuclear ribonucleoprotein H OS=Mus musculus GN=Hnrnph1 PE=1 SV=3	DLNYCFSGMSDHR
Hnrnph2	Heterogeneous nuclear ribonucleoprotein H2 OS=Mus musculus GN=Hnrnph2 PE=1 SV=1	DLNYCFSGMSDHR
		YGDGGSSFQSTTGHCVHMR
Hnrnpul2	Heterogeneous nuclear ribonucleoprotein U-like protein 2 OS=Mus musculus GN=Hnrnpul2 PE=1 SV=2	ANFSLPEKCDYMDEVTYGELEK
		EGCTEVSLLR
		LQEALDAEMLEDEAGVGGAGPGGACK
		VGWSVDFSCSQLGEDEFSYGFDGR
		VTQNLPMKEGCTEVSLLR
Hnrnpll	Heterogeneous nuclear ribonucleoprotein L-like OS=Mus musculus GN=Hnrnpll PE=1 SV=3	FGTICYVMMMPFK
		GLCESVVEADLVEALEK
		LCFSTSSHL
		NIIQPPSCVLHYYNVPLCVTEETFTK
		RLNVCVSK
Hnrnpf	Heterogeneous nuclear ribonucleoprotein F OS=Mus musculus GN=Hnrnpf PE=1 SV=3	DLSYCLSGMYDHR
		YGDSEFTVQSTTGHCVHMR
Hnrnpk	Heterogeneous nuclear ribonucleoprotein K OS=Mus musculus GN=Hnrnpk PE=1 SV=1	IIPTLEEGLQLPSPTATSQLPLESDAVECLNYQHYK
Hnrnpl	Heterogeneous nuclear ribonucleoprotein L OS=Mus musculus GN=Hnrnpl PE=1 SV=2	LCFSTAQHAS
		QPAIMPGQSYGLEDGSCSYK
Hnrnpm	Heterogeneous nuclear ribonucleoprotein M OS=Mus musculus GN=Hnrnpm PE=1 SV=3	DKFNECGHVLYADIK
		GCAVVEFK
		MEEESGAPCVPSGNGAPGPK
Syncrip	Heterogeneous nuclear ribonucleoprotein Q OS=Mus musculus GN=Syncrip PE=1 SV=2	SAFLCGVMK
Hnrnpu	Heterogeneous nuclear ribonucleoprotein U OS=Mus musculus GN=Hnrnpu PE=1 SV=1	AVVVCPKDEDYKQR
		GNFTLPEVAECFDEITYVELQK
		KMCLFAGFQR
		MCLFAGFQR
		TCNCETEDYGEK
Hspbp1	Hsp70-binding protein 1 OS=Mus musculus GN=Hspbp1 PE=1 SV=1	LLDRDSCDTVR
Hprt1	Hypoxanthine-guanine phosphoribosyltransferase OS=Mus musculus GN=Hprt1 PE=1 SV=3	SPSVVISDDEPGYDLDLFCIPNHYAEDLEK
		SYCNDQSTGDIK
Hsph1	Heat shock protein 105 kDa OS=Mus musculus GN=Hsph1 PE=1 SV=2	AGGIETIANEFSDRCTPSVISFGSK
		CTPSVISFGSK
		FICEQEHEK
		LMSSNSTDLPLNIECFMNDK
		NNLGAEAPHQNGECHPNEK
Hspa4l	Heat shock 70 kDa protein 4L OS=Mus musculus GN=Hspa4l PE=1 SV=2	CHAEHTPEEEIDHTGAK
		LMSANASDLPLNIECFMNDLDVSSK
		RMSANASDLPLNIECFMNDLDVSSK
		TSFEEGTGECEVFSK
Hsp90aa1	Heat shock protein HSP 90-alpha OS=Mus musculus GN=Hsp90aa1 PE=1 SV=4	LVTSPCCIVTSTYGWTANMER
		RVFIMDNCEELIPEYLNFIR
Hsp90ab1	Heat shock protein HSP 90-beta OS=Mus musculus GN=Hsp90ab1 PE=1 SV=3	LVSDPCCIVTSTYGWTANMER
		LVSSPCCIVTSTYGWTANMER
		RVFIMDSCDELIPEYLNFIR
		VFIMDSCDELIPEYLNFIR
Hspa4	Heat shock 70 kDa protein 4 OS=Mus musculus GN=Hspa4 PE=1 SV=1	AGGIETIANEYSDRCTPACVSFGPK
		CTPACVSFGPK
		LMSANASDLPLSIECFMNDIDVSGTMNR
		NGGIETIANEYSDRCTPACVSFGPK
		WNSPAEEGLSDCEVFPK
Hspa8	Heat shock cognate 71 kDa protein OS=Mus musculus GN=Hspa8 PE=1 SV=1	ILDKCNEIISWLDK
		VCNPIITK
Hspb6	Heat shock protein beta-6 OS=Mus musculus GN=Hspb6 PE=1 SV=1	FGEGLLEAELASLCPAAIAPYYLR
Heatr5a	HEAT repeat-containing protein 5A OS=Mus musculus GN=Heatr5a PE=1 SV=2	LPGGQLSCTVTASLQTLK
Huwe1	E3 ubiquitin-protein ligase HUWE1 OS=Mus musculus GN=Huwe1 PE=1 SV=5	AQCETLSPDGLPEEQPQTTK
		HIIEDPCTLR
		LQAVMCIISTIMESCPSTSSFYSSATAK
		NPDIFTEVANCCIR
Hk1	Hexokinase-1 OS=Mus musculus GN=Hk1 PE=1 SV=3	AILQQLGLNSTCDDSILVK
Hk2	Hexokinase-2 OS=Mus musculus GN=Hk2 PE=1 SV=1	FLSQIESDCLALLQVR
		HLGLESTCDDSIIVK
		MIASHMIACLFTELNQNQVQK
		MLPTYVCATPDGTEK
Irf2bp1	Interferon regulatory factor 2-binding protein 1 OS=Mus musculus GN=Irf2bp1 PE=1 SV=2	NADCLAELNEAMR
Idh3a	Isocitrate dehydrogenase [NAD] subunit alpha, mitochondrial OS=Mus musculus GN=Idh3a PE=1 SV=1	CREVAENCKDIK
Idh3g	Isocitrate dehydrogenase [NAD] subunit gamma 1, mitochondrial OS=Mus musculus GN=Idh3g PE=1 SV=1	HACVPVDFEEVHVSSNADEEDIR
Idh2	Isocitrate dehydrogenase [NADP], mitochondrial OS=Mus musculus GN=Idh2 PE=1 SV=3	CATITPDEARVEEFK
		DLAGCIHGLSNVK
		NILGGTVFREPIICK
		VCVQTVESGAMTK
Idi1	Isopentenyl-diphosphate Delta-isomerase 1 OS=Mus musculus GN=Idi1 PE=1 SV=1	SYCYVSKEEVR
Eif2s3x	Eukaryotic translation initiation factor 2 subunit 3, X-linked OS=Mus musculus GN=Eif2s3x PE=1 SV=2	SCGSSTPDEFPTDIPGTK
Eif5b	Eukaryotic translation initiation factor 5B OS=Mus musculus GN=Eif5b PE=1 SV=2	LAHCEELR
Mtif3	Translation initiation factor IF-3, mitochondrial OS=Mus musculus GN=Mtif3 PE=1 SV=1	DDDGNSKESDVVCQ
Eif4b	Eukaryotic translation initiation factor 4B OS=Mus musculus GN=Eif4b PE=1 SV=1	SLENETLNKEEDCHSPTSKPPKPDQPLK
		VDVVGATQGQAGSCSR
		VDVVGATQGQAGSCSRGPGDGGSR
Eif4g1	Eukaryotic translation initiation factor 4 gamma 1 OS=Mus musculus GN=Eif4g1 PE=1 SV=1	ATSLLLEILGLLCK
		CLMALKVPTTEKPTVTVNFR
		EAVQCVQELASPSLLFIFVR
Eif4g2	Eukaryotic translation initiation factor 4 gamma 2 OS=Mus musculus GN=Eif4g2 PE=1 SV=2	MCSLMLSK
Eif5	Eukaryotic translation initiation factor 5 OS=Mus musculus GN=Eif5 PE=1 SV=1	YFGCELGAQTQFDVK
Eif5a	Eukaryotic translation initiation factor 5A-1 OS=Mus musculus GN=Eif5a PE=1 SV=2	EIEQKYDCGEEILITVLSAMTEEAAVAIK
		KYEDICPSTHNMDVPNIK
		YDCGEEILITVLSAMTEEAAVAIK
		YEDICPSTHNMDVPNIK
Eif6	Eukaryotic translation initiation factor 6 OS=Mus musculus GN=Eif6 PE=1 SV=2	ASFENNCEVGCFAK
Iap	IgE-binding protein OS=Mus musculus GN=Iap PE=2 SV=1	LQGPPYAESPPCVVR
Chuk	Inhibitor of nuclear factor kappa-B kinase subunit alpha OS=Mus musculus GN=Chuk PE=1 SV=1	SLSDCVNYIVQDSK
Ilk	Integrin-linked protein kinase OS=Mus musculus GN=Ilk PE=1 SV=2	FSFQCPGR
		VALEGLRPTIPPGISPHVCK
Ilkap	Integrin-linked kinase-associated serine/threonine phosphatase 2C OS=Mus musculus GN=Ilkap PE=1 SV=1	FILLACDGLFK
		RCGVTSVPDIR
Kpna2	Importin subunit alpha-1 OS=Mus musculus GN=Kpna2 PE=1 SV=2	TDCSPIQFESAWALTNIASGTSEQTK
Impdh2	Inosine-5'-monophosphate dehydrogenase 2 OS=Mus musculus GN=Impdh2 PE=1 SV=2	ARHGFCGIPITDTGR
Impa1	Inositol monophosphatase 1 OS=Mus musculus GN=Impa1 PE=1 SV=1	EKYPCHSFIGEESVAAGEK
Incenp	Inner centromere protein OS=Mus musculus GN=Incenp PE=1 SV=2	LLDFVCNVDNK
Inf2	Inverted formin-2 OS=Mus musculus GN=Inf2 PE=1 SV=1	VSCSPASAQLLSVLQGLMHLEPAGR
Ints10	Integrator complex subunit 10 OS=Mus musculus GN=Ints10 PE=1 SV=3	SCSDLLHR
Ints7	Integrator complex subunit 7 OS=Mus musculus GN=Ints7 PE=1 SV=1	IDLLQAFSQLICTCNSLK
Ipo13	Importin-13 OS=Mus musculus GN=Ipo13 PE=1 SV=1	CLALLELLTVLPEEFQTSR
Ipo5	Importin-5 OS=Mus musculus GN=Ipo5 PE=1 SV=3	QVQTSGGLWTECIAQLSPEQQAAIQELLNSA
		STACQMLVCYAK
		YAEYFISPMLQYVCDNSPEVR
Ipo7	Importin-7 OS=Mus musculus GN=Ipo7 PE=1 SV=2	GIDQCIPLFVEAALER
Ppa1	Inorganic pyrophosphatase OS=Mus musculus GN=Ppa1 PE=1 SV=1	AIVDALPPPCESACSLPTDVDK
Iqgap1	Ras GTPase-activating-like protein IQGAP1 OS=Mus musculus GN=Iqgap1 PE=1 SV=2	VNTSSALANISLALEQGCAVTLLK
Isoc2a	Isochorismatase domain-containing protein 2A OS=Mus musculus GN=Isoc2a PE=1 SV=1	EPVPDSGLLSLFQGQSPLTSC
		IIKEPVPDSGLLSLFQGQSPLTSC
		TCFSMVPALQK
Iscu	Iron-sulfur cluster assembly enzyme ISCU, mitochondrial OS=Mus musculus GN=Iscu PE=1 SV=1	ELCLPPVK
		LHCSMLAEDAIK
		NVGTGLVGAPACGDVMK
		TFGCGSAIASSSLATEWVK
Ist1	IST1 homolog OS=Mus musculus GN=Ist1 PE=1 SV=1	IVADQLCAK
Itpr1	Inositol 1,4,5-trisphosphate receptor type 1 OS=Mus musculus GN=Itpr1 PE=1 SV=2	LFENFLVDICR
Itsn2	Intersectin-2 OS=Mus musculus GN=Itsn2 PE=1 SV=2	AQALCSWTAK
		FGWFPCNYVEK
Ak2	Adenylate kinase 2, mitochondrial OS=Mus musculus GN=Ak2 PE=1 SV=5	GIHCAIDASQTPDIVFASILAAFSK
Ak3	GTP:AMP phosphotransferase AK3, mitochondrial OS=Mus musculus GN=Ak3 PE=1 SV=3	TLTQCSWLLDGFPR
Kyat3	Kynurenine--oxoglutarate transaminase 3 OS=Mus musculus GN=Kyat3 PE=1 SV=1	ALSCLYGK
Gcat	2-amino-3-ketobutyrate coenzyme A ligase, mitochondrial OS=Mus musculus GN=Gcat PE=1 SV=2	CILDSELEGIR
Camk2d	Calcium/calmodulin-dependent protein kinase type II subunit delta OS=Mus musculus GN=Camk2d PE=1 SV=1	RITASEALKHPWICQR
Camk2g	Calcium/calmodulin-dependent protein kinase type II subunit gamma OS=Mus musculus GN=Camk2g PE=1 SV=1	RITADQALKHPWVCQR
Kcnj5	G protein-activated inward rectifier potassium channel 4 OS=Mus musculus GN=Kcnj5 PE=2 SV=3	CNVHHGNVQETYR
Ckb	Creatine kinase B-type OS=Mus musculus GN=Ckb PE=1 SV=1	NYEFMWNPHLGYILTCPSNLGTGLR
Ckm	Creatine kinase M-type OS=Mus musculus GN=Ckm PE=1 SV=1	SSGRCWIFSCLNVMR
Ckmt2	Creatine kinase S-type, mitochondrial OS=Mus musculus GN=Ckmt2 PE=1 SV=1	LGYILECPSNLGTGLR
Guk1	Guanylate kinase OS=Mus musculus GN=Guk1 PE=1 SV=2	KTDLCPIYIFVQPPSLDVLEQR
Khdrbs1	KH domain-containing, RNA-binding, signal transduction-associated protein 1 OS=Mus musculus GN=Khdrbs1 PE=1 SV=2	SCSKDPSGAHPSVR
Kif20a	Kinesin-like protein KIF20A OS=Mus musculus GN=Kif20a PE=2 SV=1	LCEDQNGNPYVK
		TPTCQSSTDSSPYAR
Mki67	Proliferation marker protein Ki-67 OS=Mus musculus GN=Mki67 PE=1 SV=1	APGTPAPVQEENDCTAYMETPK
		CKESGELSEGSEK
		DSFCADPDGEGQDTK
		LATAAEQTCSGLPGLSSVDISNFGDSINK
		SPGTPAPVQEENDCTAFMETPK
		TLEDLPGFQELCQAPSLVMDSVIVEK
Kif11	Kinesin-like protein KIF11 OS=Mus musculus GN=Kif11 PE=1 SV=1	ETHSQELCQLSSSWAER
		SVVCPILDEVIMGYNCTIFAYGQTGTGK
Kif2a	Kinesin-like protein KIF2A OS=Mus musculus GN=Kif2a PE=1 SV=2	LIDIGNSCR
Kif4	Chromosome-associated kinesin KIF4 OS=Mus musculus GN=Kif4 PE=1 SV=3	CQEEELRK
		GLLCLGNVISALGDDK
		VSYLEIYNEEILDLLCSSR
Kifc1	Kinesin-like protein KIFC1 OS=Mus musculus GN=Kifc1 PE=1 SV=2	GLQCGAPLNLVDLAGSER
		VNQCVIGTAQANKK
Kif5b	Kinesin-1 heavy chain OS=Mus musculus GN=Kif5b PE=1 SV=3	FVCSPDEVMDTIDEGK
Klc1	Kinesin light chain 1 OS=Mus musculus GN=Klc1 PE=1 SV=3	RLCQENQWLR
Klc4	Kinesin light chain 4 OS=Mus musculus GN=Klc4 PE=1 SV=1	RLCQENQWLRDELAGTQQR
Prpsap2	Phosphoribosyl pyrophosphate synthase-associated protein 2 OS=Mus musculus GN=Prpsap2 PE=1 SV=1	LLASMMCK
Pkm	Pyruvate kinase PKM OS=Mus musculus GN=Pkm PE=1 SV=4	CCSGAIIVLTK
Rps6ka2	Ribosomal protein S6 kinase alpha-2 OS=Mus musculus GN=Rps6ka2 PE=1 SV=1	AENGLLMTPCYTANFVAPEVLK
		EDIGVGSYSVCKR
Ktn1	Kinectin OS=Mus musculus GN=Ktn1 PE=1 SV=1	ACVAGTSDAEAVK
		EITDLCNELESLK
		TMMFSEDEALCVVDLLK
Llgl2	Lethal(2) giant larvae protein homolog 2 OS=Mus musculus GN=Llgl2 PE=1 SV=2	TICSDEVLQWLPEEAR
Lamc1	Laminin subunit gamma-1 OS=Mus musculus GN=Lamc1 PE=1 SV=2	TLPTGCFNTPSIEKP
Lancl1	LanC-like protein 1 OS=Mus musculus GN=Lancl1 PE=1 SV=1	YLCDAQQCADVIWQYGLLK
Lancl2	LanC-like protein 2 OS=Mus musculus GN=Lancl2 PE=1 SV=1	TIVCQESELPDELLYGR
Tmpo	Lamina-associated polypeptide 2, isoforms alpha/zeta OS=Mus musculus GN=Tmpo PE=1 SV=4	AATQASSTESCDK
		DIVENICR
		RDPPRETCTDTALPGK
Tmpo	Lamina-associated polypeptide 2, isoforms beta/delta/epsilon/gamma OS=Mus musculus GN=Tmpo PE=1 SV=4	EMFPYEASTPTGISASCR
Larp1	La-related protein 1 OS=Mus musculus GN=Larp1 PE=1 SV=3	SDESGEEKNGDEDCQR
Ldb3	LIM domain-binding protein 3 OS=Mus musculus GN=Ldb3 PE=1 SV=1	TSLADVCFVEEQNNVYCER
Ldha	L-lactate dehydrogenase A chain OS=Mus musculus GN=Ldha PE=1 SV=3	DYCVTANSK
		GLYGINEDVFLSVPCILGQNGISDVVK
		IVSSKDYCVTANSK
		VIGSGCNLDSAR
Lgals1	Galectin-1 OS=Mus musculus GN=Lgals1 PE=1 SV=3	ACGLVASNLNLKPGECLK
		DSNNLCLHFNPR
		FNAHGDANTIVCNTK
Letm1	Mitochondrial proton/calcium exchanger protein OS=Mus musculus GN=Letm1 PE=1 SV=1	EEIDILSDACSK
		GEEITKEEIDILSDACSK
Lipt1	Lipoyltransferase 1, mitochondrial OS=Mus musculus GN=Lipt1 PE=1 SV=1	FCPVETTLLTNVLLR
Lmna	Prelamin-A/C OS=Mus musculus GN=Lmna PE=1 SV=2	AQNTWGCGSSLR
		GSHCSGSGDPAEYNLR
Lrpprc	Leucine-rich PPR motif-containing protein, mitochondrial OS=Mus musculus GN=Lrpprc PE=1 SV=2	AALQENECLLASSTFAQAEVK
		GICNLLNTYHVPELIK
		NALQENECLLASSTFAQAEVK
		SCGSLLPELSLAER
		VFESTCSSGSPGSNQALLLLR
		VGVDPDQETYINYVFPCFDSAQSVR
Lrrc40	Leucine-rich repeat-containing protein 40 OS=Mus musculus GN=Lrrc40 PE=1 SV=2	LDLSNNDISSLPCSLGNLHLK
		NLGEVPQCVWR
		NQLCEIPQR
Lrrc47	Leucine-rich repeat-containing protein 47 OS=Mus musculus GN=Lrrc47 PE=1 SV=1	DGQCPLVVEQVR
		MVGGCQTK
Lrrc59	Leucine-rich repeat-containing protein 59 OS=Mus musculus GN=Lrrc59 PE=1 SV=1	ATVLDLSCNK
Mlst8	Target of rapamycin complex subunit LST8 OS=Mus musculus GN=Mlst8 PE=1 SV=1	LWCVETGEIK
Ltn1	E3 ubiquitin-protein ligase listerin OS=Mus musculus GN=Ltn1 PE=1 SV=3	LLCFLPNNELDSLEEK
		THLPDFLICK
Lyn	Tyrosine-protein kinase Lyn OS=Mus musculus GN=Lyn PE=1 SV=4	ITFPCISDMIK
		WTAPEAINFGCFTIK
Lztr1	Leucine-zipper-like transcriptional regulator 1 OS=Mus musculus GN=Lztr1 PE=1 SV=2	CTLHEDYGR
Map3k20	Mitogen-activated protein kinase kinase kinase 20 OS=Mus musculus GN=Map3k20 PE=1 SV=1	CEIEATLER
		FDDLQFFENCGGGSFGSVYR
		ICDFGASR
Macrod1	O-acetyl-ADP-ribose deacetylase MACROD1 OS=Mus musculus GN=Macrod1 PE=1 SV=2	AAGSLLTDECR
		ITCGYRLPAK
		QREEHYFCK
		QREEHYFCKDFIK
		TLQNCETGK
Macf1	Microtubule-actin cross-linking factor 1 OS=Mus musculus GN=Macf1 PE=1 SV=2	FQNLSCSLDER
		LQCQLQENEEFQK
Maea	Macrophage erythroblast attacher OS=Mus musculus GN=Maea PE=1 SV=1	TLSSCPAVDSVVSLLDGVVEK
Magi1	Membrane-associated guanylate kinase, WW and PDZ domain-containing protein 1 OS=Mus musculus GN=Magi1 PE=1 SV=1	ILAVNGCSITNK
Map1b	Microtubule-associated protein 1B OS=Mus musculus GN=Map1b PE=1 SV=2	GSAESPDEGITTTEGEGECEQTPEELEPVEK
		SPCDSGYSYETIEK
		SPDTSAYCYETMEK
		SVSPGVTQAVVEEHCASPEEK
		SWDTNLIECNLDQELK
Map1s	Microtubule-associated protein 1S OS=Mus musculus GN=Map1s PE=1 SV=2	GGEDEAVCAR
		LRGGEDEAVCAR
		SWEDVDPAVCSLDEQLK
Metap2	Methionine aminopeptidase 2 OS=Mus musculus GN=Metap2 PE=1 SV=1	GQECEYPPTQDGR
		VQTDPPSVPICDLYPNGVFPK
Map4	Microtubule-associated protein 4 OS=Mus musculus GN=Map4 PE=1 SV=3	ETPGSQPSEPCSGVSR
Marchf5	E3 ubiquitin-protein ligase MARCH5 OS=Mus musculus GN=March5 PE=1 SV=1	LQILNSIFPGIGCPVPR
Matr3	Matrin-3 OS=Mus musculus GN=Matr3 PE=1 SV=1	CRDDSFFGETSHNYHK
Mybbp1a	Myb-binding protein 1A OS=Mus musculus GN=Mybbp1a PE=1 SV=2	YCHEVGPCAEALHAQVER
Slc25a20	Mitochondrial carnitine/acylcarnitine carrier protein OS=Mus musculus GN=Slc25a20 PE=1 SV=1	CLLQIQASSGENK
		YSGTLDCAK
Mccc1	Methylcrotonoyl-CoA carboxylase subunit alpha, mitochondrial OS=Mus musculus GN=Mccc1 PE=1 SV=2	DQSDQCLREHAGK
		VLGDLSSEDGCTYLK
Mcl1	Induced myeloid leukemia cell differentiation protein Mcl-1 homolog OS=Mus musculus GN=Mcl1 PE=1 SV=3	SPGLLAVPPEEMAASAAAAIVSPEEELDGCEPEAIGK
Mcm3	DNA replication licensing factor MCM3 OS=Mus musculus GN=Mcm3 PE=1 SV=2	KGCYTSGTFR
		TLTSCFLSCVVCVEGIVTK
		YVLCTAPR
Mcm4	DNA replication licensing factor MCM4 OS=Mus musculus GN=Mcm4 PE=1 SV=1	FLQCFTDPLAK
Mcm6	DNA replication licensing factor MCM6 OS=Mus musculus GN=Mcm6 PE=1 SV=1	LGFAEYCR
		MHCCDEVQPK
Mad2l1	Mitotic spindle assembly checkpoint protein MAD2A OS=Mus musculus GN=Mad2l1 PE=1 SV=2	WEESGPQFITNCEEVR
Mdc1	Mediator of DNA damage checkpoint protein 1 OS=Mus musculus GN=Mdc1 PE=1 SV=1	AGCFLPPDDYLVTDPEQEK
		LSCQTTPAGK
Mdh1	Malate dehydrogenase, cytoplasmic OS=Mus musculus GN=Mdh1 PE=1 SV=3	VIVVGNPANTNCLTASK
Abcb1a	Multidrug resistance protein 1A OS=Mus musculus GN=Abcb1a PE=1 SV=3	KGQTLALVGSSGCGK
Abcb1b	Multidrug resistance protein 1B OS=Mus musculus GN=Abcb1b PE=1 SV=1	KGQTLALVGSSGCGK
Abcb1a	Multidrug resistance protein 1A OS=Mus musculus GN=Abcb1a PE=1 SV=3	KGQTLALVGSSGCGK
Mecr	Enoyl-[acyl-carrier-protein] reductase, mitochondrial OS=Mus musculus GN=Mecr PE=1 SV=2	LALNCVGGK
Wdr77	Methylosome protein 50 OS=Mus musculus GN=Wdr77 PE=1 SV=1	NASCTLSSAVHSQGVTR
Mettl15	Probable methyltransferase-like protein 15 OS=Mus musculus GN=Mettl15 PE=1 SV=2	AVEGTALCGPQK
Mettl16	Methyltransferase-like protein 16 OS=Mus musculus GN=Mettl16 PE=1 SV=1	CSLAPLKEELR
Mgll	Monoglyceride lipase OS=Mus musculus GN=Mgll PE=1 SV=1	SEVDLYNSDPLVCR
Magohb	Protein mago nashi homolog 2 OS=Mus musculus GN=Magohb PE=2 SV=1	CLVFSLIGLHFK
Immt	MICOS complex subunit Mic60 OS=Mus musculus GN=Immt PE=1 SV=1	TECPNTNEGK
		VNCSDNEFTQALTAAIPPESLTR
Mical2	[F-actin]-methionine sulfoxide oxidase MICAL2 OS=Mus musculus GN=Mical2 PE=1 SV=1	GTLQAFNILTCLLDLDPLDHR
Mipep	Mitochondrial intermediate peptidase OS=Mus musculus GN=Mipep PE=1 SV=1	ANKPQQDCHFTIR
		EAAQEACR
		GEVWCNDIR
		GEVWCNDIRK
Mipep	Mitochondrial Rho GTPase 1 OS=Mus musculus GN=Rhot1 PE=1 SV=1	AVLHPTGPLYCPEEK
		DLFQVFPYIPWGPDVNNTVCTNER
Mapk1	Mitogen-activated protein kinase 1 OS=Mus musculus GN=Mapk1 PE=1 SV=3	DLKPSNLLLNTTCDLK
		ICDFGLAR
Mkln1	Muskelin OS=Mus musculus GN=Mkln1 PE=1 SV=1	AAGGAVAVAPECR
Map1lc3a	Microtubule-associated proteins 1A/1B light chain 3A OS=Mus musculus GN=Map1lc3a PE=1 SV=1	CKEVQQIR
Myl7	Myosin regulatory light chain 2, atrial isoform OS=Mus musculus GN=Myl7 PE=1 SV=1	EAFSCIDQNR
		EAFSCIDQNRDGIICK
		SLCYIITHGDEKEE
Mmaa	Methylmalonic aciduria type A homolog, mitochondrial OS=Mus musculus GN=Mmaa PE=1 SV=1	LSVLAVDPSSCTSGGSLLGDK
Mmab	Cob(I)yrinic acid a,c-diamide adenosyltransferase, mitochondrial OS=Mus musculus GN=Mmab PE=1 SV=1	IQCMLQDVGSALATPR
Aldh6a1	Methylmalonate-semialdehyde dehydrogenase [acylating], mitochondrial OS=Mus musculus GN=Aldh6a1 PE=1 SV=1	ERVCNLIDSGTK
Map2k3	Dual specificity mitogen-activated protein kinase kinase 3 OS=Mus musculus GN=Map2k3 PE=1 SV=2	TMDAGCKPYMAPER
Map2k4	Dual specificity mitogen-activated protein kinase kinase 4 OS=Mus musculus GN=Map2k4 PE=1 SV=2	SSDCPYIVQFYGALFR
		TVEVACYVCK
Slc25a3	Phosphate carrier protein, mitochondrial OS=Mus musculus GN=Slc25a3 PE=1 SV=1	CRMQVDPQK
		YYALCGFGGVLSCGLTHTAVVPLDLVK
Pmpca	Mitochondrial-processing peptidase subunit alpha OS=Mus musculus GN=Pmpca PE=1 SV=1	KLPHELCTLIR
Pmpcb	Mitochondrial-processing peptidase subunit beta OS=Mus musculus GN=Pmpcb PE=1 SV=1	FHFGDSLCSHK
Mprip	Myosin phosphatase Rho-interacting protein OS=Mus musculus GN=Mprip PE=1 SV=2	ASAVGSSDSGDPGCLEAEPGELER
Mrm1	rRNA methyltransferase 1, mitochondrial OS=Mus musculus GN=Mrm1 PE=2 SV=2	LFGLSPCLLALR
		NSCPLTPVVSK
Kiaa0391	Mitochondrial ribonuclease P protein 3 OS=Mus musculus GN=Kiaa0391 PE=2 SV=1	DHKACLPDAR
		SSCEVPTK
Msh6	DNA mismatch repair protein Msh6 OS=Mus musculus GN=Msh6 PE=1 SV=3	RLFCNFDK
Msrb2	Methionine-R-sulfoxide reductase B2, mitochondrial OS=Mus musculus GN=Msrb2 PE=1 SV=1	FCINSVALK
		RLDTSLGCPR
Msrb3	Methionine-R-sulfoxide reductase B3, mitochondrial OS=Mus musculus GN=Msrb3 PE=1 SV=2	RYCINSASLSFTPADSSEAEGSGIK
Rabif	Guanine nucleotide exchange factor MSS4 OS=Mus musculus GN=Rabif PE=1 SV=1	MEPCELQNELVSAEGR
Msto1	Protein misato homolog 1 OS=Mus musculus GN=Msto1 PE=1 SV=1	MAEDEESPGELCPDVLYR
Mta2	Metastasis-associated protein MTA2 OS=Mus musculus GN=Mta2 PE=1 SV=1	ALDCSSSIR
Mtap	S-methyl-5'-thioadenosine phosphorylase OS=Mus musculus GN=Mtap PE=1 SV=1	ASGSACTAVK
		TSLRPQTFYDGSHCSAR
Mtch2	Mitochondrial carrier homolog 2 OS=Mus musculus GN=Mtch2 PE=1 SV=1	QVCQLPGLFCYAQHIASIDGR
Mthfd2	Bifunctional methylenetetrahydrofolate dehydrogenase/cyclohydrolase, mitochondrial OS=Mus musculus GN=Mthfd2 PE=1 SV=1	MCLDQYSMLPATPWGVWEIIK
Mtg1	Mitochondrial ribosome-associated GTPase 1 OS=Mus musculus GN=Mtg1 PE=1 SV=2	ECFPLQGHDVAR
		GAWRECFPLQGHDVAR
		IQVCERPLVFLLDTPGVLAPR
		SGLLGQVMLDRDIIPAC
Mtm1	Myotubularin OS=Mus musculus GN=Mtm1 PE=1 SV=2	CYELCETYPALLVVPYR
Mri1	Methylthioribose-1-phosphate isomerase OS=Mus musculus GN=Mri1 PE=1 SV=1	VTVLTHCNTGALATAGYGTALGVIR
Mut	Methylmalonyl-CoA mutase, mitochondrial OS=Mus musculus GN=Mut PE=1 SV=2	AAVQVLDDIEKCLAEK
Mb	Myoglobin OS=Mus musculus GN=Mb PE=1 SV=3	HGCTVLTALGTILK
Myh10	Myosin-10 OS=Mus musculus GN=Myh10 PE=1 SV=2	CNGVLEGIR
		QGLETDNKELACEVK
		VEDMAELTCLNEASVLHNLK
		VEDMAELTCLNEASVLHNLKDR
Myh14	Myosin-14 OS=Mus musculus GN=Myh14 PE=1 SV=1	AEDMAELTCLNEASVLHNLR
		CNGVLEGIR
Myh8	Myosin-8 OS=Mus musculus GN=Myh8 PE=2 SV=2	AAYLQCLNSADLLK
		CNGVLEGIR
Myh9	Myosin-9 OS=Mus musculus GN=Myh9 PE=1 SV=4	EECLNVFIQNLLWEK
		CNGVLEGIR
		KLEEDQIIMEDQNCK
		KMEDGVGCLETAEEAK
		LEEDQIIMEDQNCK
		VEDMAELTCLNEASVLHNLK
Myl4	Myosin light chain 4 OS=Mus musculus GN=Myl4 PE=1 SV=3	ITYGQCGDVLR
		MSEAEVEQLLSGQEDANGCINYEAFVK
Myl6	Myosin light polypeptide 6 OS=Mus musculus GN=Myl6 PE=1 SV=3	CDFTEDQTAEFK
Mylk3	Myosin light chain kinase 3 OS=Mus musculus GN=Mylk3 PE=1 SV=1	SGVSEEDPEGLAPQGLPALGGACLATMDK
Mybpc3	Myosin-binding protein C, cardiac-type OS=Mus musculus GN=Mybpc3 PE=1 SV=1	KLLCETEGR
		KPCPYDGGVYVCR
		LLCETEGR
		LTIDDVTPADEADYSFVPEGFACNLSAK
Naa15	N-alpha-acetyltransferase 15, NatA auxiliary subunit OS=Mus musculus GN=Naa15 PE=1 SV=1	GELLLQLCRLEDAADVYR
		LFHSVCESK
Naa25	N-alpha-acetyltransferase 25, NatB auxiliary subunit OS=Mus musculus GN=Naa25 PE=1 SV=1	SQGCNDEYK
		VFVDLLPAAQCTQFINQLLGVVPLSTPTEDK
Naca	Nascent polypeptide-associated complex subunit alpha, muscle-specific form OS=Mus musculus GN=Naca PE=1 SV=2	EATTIPSCK
		EATTIPSCKK
		GSDCLHSPK
		GSSAVTNELCSPPGSSNVAGTSLSPK
		GTAPCPPDVVR
		SPGANSNSASSPKCPDPSSK
Nasp	Nuclear autoantigenic sperm protein OS=Mus musculus GN=Nasp PE=1 SV=2	KPTDGASSSNCVTDISHLVR
Ncdn	Neurochondrin OS=Mus musculus GN=Ncdn PE=1 SV=1	AGIMASDCEPALNQAESR
		DACFTSLMNTLMTSLPSLVQQQGR
Nme3	Nucleoside diphosphate kinase 3 OS=Mus musculus GN=Nme3 PE=1 SV=3	EAELLCWEDSAGHWLYE
Nme2	Nucleoside diphosphate kinase B OS=Mus musculus GN=Nme2 PE=1 SV=1	GDFCIQVGR
Ndrg2	Protein NDRG2 OS=Mus musculus GN=Ndrg2 PE=1 SV=1	TLSQSSESGTLPSGPPGHTMEVSC
Ndrg3	Protein NDRG3 OS=Mus musculus GN=Ndrg3 PE=1 SV=1	SVTSNQSDGTQESCESPDVLDR
Ndufa5	NADH dehydrogenase [ubiquinone] 1 alpha subcomplex subunit 5 OS=Mus musculus GN=Ndufa5 PE=1 SV=3	TTGLVGLAVCDTPHER
Ndufa7	NADH dehydrogenase [ubiquinone] 1 alpha subcomplex subunit 7 OS=Mus musculus GN=Ndufa7 PE=1 SV=3	LSNNYYCTR
Ndufa9	NADH dehydrogenase [ubiquinone] 1 alpha subcomplex subunit 9, mitochondrial OS=Mus musculus GN=Ndufa9 PE=1 SV=2	CDVYDIMHLR
		MGSQVIIPYRCDVYDIMHLR
Ndufa10	NADH dehydrogenase [ubiquinone] 1 alpha subcomplex subunit 10, mitochondrial OS=Mus musculus GN=Ndufa10 PE=1 SV=1	KQCVDHYNEIK
Ndufb9	NADH dehydrogenase [ubiquinone] 1 beta subcomplex subunit 9 OS=Mus musculus GN=Ndufb9 PE=1 SV=3	AFCAPPAYLTHQQK
		HLESWCIHR
Ndufaf7	Protein arginine methyltransferase NDUFAF7, mitochondrial OS=Mus musculus GN=Ndufaf7 PE=1 SV=4	FVLAPCATPAEAFIQR
		FVLAPCATPAEAFIQRDER
		TCAISIHLVEVSQK
Ndufs1	NADH-ubiquinone oxidoreductase 75 kDa subunit, mitochondrial OS=Mus musculus GN=Ndufs1 PE=1 SV=2	AVTEGAQAVEEPSIC
		HSFCEVLK
		LSVAGNCR
		MLFLLGADGGCITR
		NVTEGAQAVEEPSIC
Ndufs2	NADH dehydrogenase [ubiquinone] iron-sulfur protein 2, mitochondrial OS=Mus musculus GN=Ndufs2 PE=1 SV=1	IIEQCLNK
Ndufs6	NADH dehydrogenase [ubiquinone] iron-sulfur protein 6, mitochondrial OS=Mus musculus GN=Ndufs6 PE=1 SV=2	IIACDGGGGALGHPK
Nedd4	E3 ubiquitin-protein ligase NEDD4 OS=Mus musculus GN=Nedd4 PE=1 SV=3	GGSLQTCIFEEQPTLPVLLPTSSGLPPGWEEK
		LAVCGNPATSQPVTSSNHSSR
Nek9	Serine/threonine-protein kinase Nek9 OS=Mus musculus GN=Nek9 PE=1 SV=2	LLTFGCNK
Nelfa	Negative elongation factor A OS=Mus musculus GN=Nelfa PE=1 SV=1	ENPCPEQGDVIQIK
Cmas	N-acylneuraminate cytidylyltransferase OS=Mus musculus GN=Cmas PE=1 SV=2	VGLSAVPADACSGAQK
Nexn	Nexilin OS=Mus musculus GN=Nexn PE=1 SV=3	GETYCLYLPETFPEDGGEYMCK
		TNHEEDKMRYEEECR
Nfia	Nuclear factor 1 A-type OS=Mus musculus GN=Nfia PE=1 SV=1	EFVQLVCPDAGQQAGQVGFLNPNGSSQGK
		KPPCCVLSNPDQK
Nfib	Nuclear factor 1 B-type OS=Mus musculus GN=Nfib PE=1 SV=2	KHPCCVLSNPDQK
Nfic	Nuclear factor 1 C-type OS=Mus musculus GN=Nfic PE=1 SV=1	DIRPECREDFVLAVTGK
Nfs1	Cysteine desulfurase, mitochondrial OS=Mus musculus GN=Nfs1 PE=1 SV=3	DVALSSGSACTSASLEPSYVLR
Snu13	NHP2-like protein 1 OS=Mus musculus GN=Snu13 PE=1 SV=4	KLLDLVQQSCNYK
Snu13	NHP2-like protein 1 OS=Mus musculus GN=Snu13 PE=1 SV=4	LLDLVQQSCNYK
Fam129a	Protein Niban OS=Mus musculus GN=Fam129a PE=1 SV=2	ALASTCKPELQK
		GSTSQSTSGGLTENTSCPGPIEEPFEAQEPAEK
		IHPEASHPAAIQQDSCEEREVR
Nipsnap2	Protein NipSnap homolog 2 OS=Mus musculus GN=Nipsnap2 PE=1 SV=1	LQFHNVKPECLDAYNK
Nisch	Nischarin OS=Mus musculus GN=Nisch PE=1 SV=2	TDLGHILDFTCR
Nit1	Nitrilase homolog 1 OS=Mus musculus GN=Nit1 PE=1 SV=2	THLCDVEIPGQGPMR
		VGLAICYDMR
Nit2	Omega-amidase NIT2 OS=Mus musculus GN=Nit2 PE=1 SV=1	VGLGICYDMR
Nnt	NAD(P) transhydrogenase, mitochondrial OS=Mus musculus GN=Nnt PE=1 SV=2	EANSIVITPGYGLCAAK
Noa1	Nitric oxide-associated protein 1 OS=Mus musculus GN=Noa1 PE=1 SV=1	EQDEVPFEFDADSLAFDMGSEPVVSVCK
		ESCILNLLTEK
		FPICNPTPYR
Noct	Nocturnin OS=Mus musculus GN=Noct PE=1 SV=3	SAQGCDLLQNLQNITQGAK
Nol6	Nucleolar protein 6 OS=Mus musculus GN=Nol6 PE=2 SV=2	LLPCPPLDFFRPCR
Nono	Non-POU domain-containing octamer-binding protein OS=Mus musculus GN=Nono PE=1 SV=3	FACHSASLTVR
Nop56	Nucleolar protein 56 OS=Mus musculus GN=Nop56 PE=1 SV=2	EVEEISLLLPQVEECVLNLGK
		GLTDLSACK
		LAALALASSENSSTPEECEEVNEK
Nop58	Nucleolar protein 58 OS=Mus musculus GN=Nop58 PE=1 SV=1	TYDPSGDSTLPTCSK
Nsun2	tRNA (cytosine(34)-C(5))-methyltransferase OS=Mus musculus GN=Nsun2 PE=1 SV=2	MVYMTCSLNPVEDEAVIAALLEK
Nsun6	Putative methyltransferase NSUN6 OS=Mus musculus GN=Nsun6 PE=2 SV=2	QQGEVIVGAQCGNAVLR
Nt5dc3	5'-nucleotidase domain-containing protein 3 OS=Mus musculus GN=Nt5dc3 PE=1 SV=1	AIEADIEKYICYADQTR
Nutf2	Nuclear transport factor 2 OS=Mus musculus GN=Nutf2 PE=1 SV=1	IQHSITAQDHQPTPDSCIISMVVGQLK
Nup155	Nuclear pore complex protein Nup155 OS=Mus musculus GN=Nup155 PE=1 SV=1	YVENPSLVLNCER
Nup188	Nucleoporin NUP188 homolog OS=Mus musculus GN=Nup188 PE=1 SV=2	AAAAGGPCVR
Nub1	NEDD8 ultimate buster 1 OS=Mus musculus GN=Nub1 PE=1 SV=2	ACDGNVDHAATHISNR
		NCYGENHQR
Bpnt1	3'(2'),5'-bisphosphate nucleotidase 1 OS=Mus musculus GN=Bpnt1 PE=1 SV=2	CVIAEGDLGIVQK
Nudcd1	NudC domain-containing protein 1 OS=Mus musculus GN=Nudcd1 PE=1 SV=2	HDVDALLWQPHCSK
Nudcd2	NudC domain-containing protein 2 OS=Mus musculus GN=Nudcd2 PE=1 SV=1	DAANCWTSLLESEYAADPWVQDQMQR
Nudt3	Diphosphoinositol polyphosphate phosphohydrolase 1 OS=Mus musculus GN=Nudt3 PE=1 SV=1	VLQCHKPVQASYFETLR
Nudt5	ADP-sugar pyrophosphatase OS=Mus musculus GN=Nudt5 PE=1 SV=1	TLHHECVILVK
Nup85	Nuclear pore complex protein Nup85 OS=Mus musculus GN=Nup85 PE=1 SV=1	GCFSDLDLIDNLGSAMMLSDR
		MEELDCEPAVTWIPGVNSK
Nup93	Nuclear pore complex protein Nup93 OS=Mus musculus GN=Nup93 PE=1 SV=1	LNQVCFDDDGTSSPQDR
		SSGQSAQLLSHEPGDPPCMR
Obscn	Obscurin OS=Mus musculus GN=Obscn PE=1 SV=2	TCTVTEGK
		TTTQFCVSAPR
		VRVEASGCSR
Obsl1	Obscurin-like protein 1 OS=Mus musculus GN=Obsl1 PE=1 SV=1	LEVEALPLQMCR
Crot	Peroxisomal carnitine O-octanoyltransferase OS=Mus musculus GN=Crot PE=1 SV=1	AFVFDVLHEGCLITPPELLR
Dbt	Lipoamide acyltransferase component of branched-chain alpha-keto acid dehydrogenase complex, mitochondrial OS=Mus musculus GN=Dbt PE=1 SV=2	AASLGLLQFPILNASVDENCQNITYK
Ogdh	2-oxoglutarate dehydrogenase, mitochondrial OS=Mus musculus GN=Ogdh PE=1 SV=3	AEQFYCGDTEGKK
		ELEQIFCQFDSK
		ICEEAFTR
		KELEQIFCQFDSK
		RFGLEGCEVLIPALK
		SAPVAAEPFLSGTSSNYMEEMYCAWLENPK
Pdhx	Pyruvate dehydrogenase protein X component, mitochondrial OS=Mus musculus GN=Pdhx PE=1 SV=1	DVSAPPPVSKPPAPTQPSPQPQIPCPAR
Odr4	Protein odr-4 homolog OS=Mus musculus GN=Odr4 PE=1 SV=2	GNDCDLLEGQK
		VTLHICSSTK
Ogfr	Opioid growth factor receptor OS=Mus musculus GN=Ogfr PE=1 SV=1	EAEQPCLVAR
		IALNLEGCALSPTSQEPR
Ola1	Obg-like ATPase 1 OS=Mus musculus GN=Ola1 PE=1 SV=1	STFFNVLTNSQASAENFPFCTIDPNESR
Opa1	Dynamin-like 120 kDa protein, mitochondrial OS=Mus musculus GN=Opa1 PE=1 SV=1	EGCTVSPETISLNVK
Mdh1	Malate dehydrogenase, cytoplasmic OS=Mus musculus GN=Mdh1 PE=1 SV=3	VIVVGNPANTNCLTASK
Osbpl11	Oxysterol-binding protein-related protein 11 OS=Mus musculus GN=Osbpl11 PE=1 SV=2	IECLPASGLLSSLDQDLLMLK
Osgepl1	Probable tRNA N6-adenosine threonylcarbamoyltransferase, mitochondrial OS=Mus musculus GN=Osgepl1 PE=1 SV=2	CPLGVDISR
		HPECSTMSGGK
Otud6b	OTU domain-containing protein 6B OS=Mus musculus GN=Otud6b PE=1 SV=1	LVNSATENCS
Otub1	Ubiquitin thioesterase OTUB1 OS=Mus musculus GN=Otub1 PE=1 SV=2	QEPLGSDSEGVNCLAYDEAIMAQQDR
Oxnad1	Oxidoreductase NAD-binding domain-containing protein 1 OS=Mus musculus GN=Oxnad1 PE=1 SV=2	VCEITHESPSVK
Oxsm	3-oxoacyl-[acyl-carrier-protein] synthase, mitochondrial OS=Mus musculus GN=Oxsm PE=1 SV=1	DHACALAISSTK
Tp53	Cellular tumor antigen p53 OS=Mus musculus GN=Tp53 PE=1 SV=3	CSDGDGLAPPQHLIR
Pycr3	Pyrroline-5-carboxylate reductase 3 OS=Mus musculus GN=Pycr3 PE=1 SV=2	AATMSAVEAATCR
		QVLASAPTDNNLCHFR
Aldh18a1	Delta-1-pyrroline-5-carboxylate synthase OS=Mus musculus GN=Aldh18a1 PE=1 SV=2	CEYPAACNALETLLIHR
		GDECGLALGR
Pafah1b2	Platelet-activating factor acetylhydrolase IB subunit beta OS=Mus musculus GN=Pafah1b2 PE=1 SV=2	LANVQLLDIDGGFVHSDGAISCHDMFDFLHLTGGGYAK
Pla2g16	HRAS-like suppressor 3 OS=Mus musculus GN=Pla2g16 PE=1 SV=2	LTSENCEHFVNELR
Pabpc1	Polyadenylate-binding protein 1 OS=Mus musculus GN=Pabpc1 PE=1 SV=2	VVCDENGSK
Pald1	Paladin OS=Mus musculus GN=Pald1 PE=1 SV=1	DPGTGFVFSCLSGQGR
		GQECGSQQAVQQR
Pank4	Pantothenate kinase 4 OS=Mus musculus GN=Pank4 PE=1 SV=2	IAAMDPIICTALREDR
		QYWLTCFEEALDGVVK
Mtpap	Poly(A) RNA polymerase, mitochondrial OS=Mus musculus GN=Mtpap PE=1 SV=1	LGCDLDMFLDLDETGK
Park7	Protein DJ-1 OS=Mus musculus GN=Park7 PE=1 SV=1	DVMICPDTSLEDAK
		VTVAGLAGKDPVQCSR
Parp1	Poly [ADP-ribose] polymerase 1 OS=Mus musculus GN=Parp1 PE=1 SV=3	KACSTNDLK
Paxbp1	PAX3- and PAX7-binding protein 1 OS=Mus musculus GN=Paxbp1 PE=1 SV=3	VFEDVLESFYSIDCIK
Pcbp1	Poly(rC)-binding protein 1 OS=Mus musculus GN=Pcbp1 PE=1 SV=1
		AITIAGVPQSVTECVK
		INISEGNCPER
		LVVPATQCGSLIGK
		VMTIPYQPMPASSPVICAGGQDR
Pcbp2	Poly(rC)-binding protein 2 OS=Mus musculus GN=Pcbp2 PE=1 SV=1	AITIAGIPQSIIECVK
		INISEGNCPER
		LVVPASQCGSLIGK
Pcca	Propionyl-CoA carboxylase alpha chain, mitochondrial OS=Mus musculus GN=Pcca PE=1 SV=2	MADEAVCVGPAPTSK
Pck2	Phosphoenolpyruvate carboxykinase [GTP], mitochondrial OS=Mus musculus GN=Pck2 PE=1 SV=1	QCPIMDPAWEAPEGVPIDAIIFGGR
		RYVAAAFPSACGK
Pcna	Proliferating cell nuclear antigen OS=Mus musculus GN=Pcna PE=1 SV=2	CAGNEDIITLR
Pde12	2',5'-phosphodiesterase 12 OS=Mus musculus GN=Pde12 PE=1 SV=2	ELESLCPVEAGPGTCTFDHR
		VYTPCNADIGLR
Pde8a	High affinity cAMP-specific and IBMX-insensitive 3',5'-cyclic phosphodiesterase 8A OS=Mus musculus GN=Pde8a PE=1 SV=1	VETTTECVQTDSQTDNQAGK
Poldip2	Polymerase delta-interacting protein 2 OS=Mus musculus GN=Poldip2 PE=1 SV=1	DCPHISQR
		THTYYQVLIDARDCPHISQR
Pdk1	[Pyruvate dehydrogenase (acetyl-transferring)] kinase isozyme 1, mitochondrial OS=Mus musculus GN=Pdk1 PE=1 SV=2	QFLDFGSVNACEK
Pdk2	[Pyruvate dehydrogenase (acetyl-transferring)] kinase isozyme 2, mitochondrial OS=Mus musculus GN=Pdk2 PE=1 SV=2	HYQTIQEAGDWCVPSTEPK
Pdk3	[Pyruvate dehydrogenase (acetyl-transferring)] kinase isozyme 3, mitochondrial OS=Mus musculus GN=Pdk3 PE=1 SV=1	HIGSIDPTCNVADVVK
		QFLDFGRDNACEK
Pdlim4	PDZ and LIM domain protein 4 OS=Mus musculus GN=Pdlim4 PE=1 SV=3	GCHDHLTLSVSRPENK
		IHIDPESQDCSPATSR
Pdlim5	PDZ and LIM domain protein 5 OS=Mus musculus GN=Pdlim5 PE=1 SV=4	QPTVTSVCSESAQELAEGQR
Pdp1	[Pyruvate dehydrogenase [acetyl-transferring]]-phosphatase 1, mitochondrial OS=Mus musculus GN=Pdp1 PE=1 SV=1	GMLLGVFDGHAGCACSQAVSER
Pds5a	Sister chromatid cohesion protein PDS5 homolog A OS=Mus musculus GN=Pds5a PE=1 SV=3	ELLDLHKQPTSEANCSAMFGK
		TVQTIEACIANFFNQVLVLGR
Pdxdc1	Pyridoxal-dependent decarboxylase domain-containing protein 1 OS=Mus musculus GN=Pdxdc1 PE=1 SV=2	ERHSCDALNR
Npepl1	Probable aminopeptidase NPEPL1 OS=Mus musculus GN=Npepl1 PE=1 SV=1	ASEDPLLNLVSPLDCEVDAQEGDNMGR
Prph	Peripherin OS=Mus musculus GN=Prph PE=1 SV=2	ADQLCQQELR
		QIQSLMCEVDGLR
Vbp1	Prefoldin subunit 3 OS=Mus musculus GN=Vbp1 PE=1 SV=2	DGCGLETAAGNGR
Vbp1	ATP-dependent 6-phosphofructokinase, platelet type OS=Mus musculus GN=Pfkp PE=1 SV=1	KFVSDDSICVLGICK
		LGITNLCVIGGDGSLTGANLFR
		MGVEAVIALLEATPETPACVVSLR
		WDCVSSILQVGGTIIGSAR
Pgam1	Phosphoglycerate mutase 1 OS=Mus musculus GN=Pgam1 PE=1 SV=3	YADLTEDQLPSCESLK
Pgam2	Phosphoglycerate mutase 2 OS=Mus musculus GN=Pgam2 PE=1 SV=3	FCGWFDAELSEK
Pgk1	Phosphoglycerate kinase 1 OS=Mus musculus GN=Pgk1 PE=1 SV=4	DCVGPEVENACANPAAGTVILLENLR
Pgs1	CDP-diacylglycerol--glycerol-3-phosphate 3-phosphatidyltransferase, mitochondrial OS=Mus musculus GN=Pgs1 PE=1 SV=1	QFYSEVCSLGQQDR
Pgrmc2	Membrane-associated progesterone receptor component 2 OS=Mus musculus GN=Pgrmc2 PE=1 SV=2	GLCSGPGAGEESPAATLPR
Phf5a	PHD finger-like domain-containing protein 5A OS=Mus musculus GN=Phf5a PE=1 SV=1	HHPDLIFCR
Phldb1	Pleckstrin homology-like domain family B member 1 OS=Mus musculus GN=Phldb1 PE=1 SV=1	SDEENLKEECSSTESTQQEHEDAPGAK
Mob4	MOB-like protein phocein OS=Mus musculus GN=Mob4 PE=1 SV=1	HTLDGAACLLNSNK
Pin1	Peptidyl-prolyl cis-trans isomerase NIMA-interacting 1 OS=Mus musculus GN=Pin1 PE=1 SV=1	SGEEDFESLASQFSDCSSAK
Pitpnb	Phosphatidylinositol transfer protein beta isoform OS=Mus musculus GN=Pitpnb PE=1 SV=2	KELANTPDCPR
Plaa	Phospholipase A-2-activating protein OS=Mus musculus GN=Plaa PE=1 SV=4	GLVCCLYPPGAFVSVSR
Plcg1	1-phosphatidylinositol 4,5-bisphosphate phosphodiesterase gamma-1 OS=Mus musculus GN=Plcg1 PE=1 SV=2	ACYRDMSSFPETK
Plec	Plectin OS=Mus musculus GN=Plec PE=1 SV=3	AFCGFEDPR
		RQEQIQAVPIANCQAAR
		RRQEQIQAVPIANCQAAR
		SEFERLECLQR
Plin3	Perilipin-3 OS=Mus musculus GN=Plin3 PE=1 SV=1	TVCDVAEK
Plk1	Serine/threonine-protein kinase PLK1 OS=Mus musculus GN=Plk1 PE=1 SV=2	LILCPLMAAVTYINEK
		QEEAEDPACIPIFWVSK
Plod2	Procollagen-lysine,2-oxoglutarate 5-dioxygenase 2 OS=Mus musculus GN=Plod2 PE=1 SV=2	DKLDPDMALCR
Pdxp	Pyridoxal phosphate phosphatase OS=Mus musculus GN=Pdxp PE=1 SV=1	DVLGQAQGVLFDCDGVLWNGER
Pls3	Plastin-3 OS=Mus musculus GN=Pls3 PE=1 SV=3	VDLNSNGFICDYELHELFK
Bpgm	Bisphosphoglycerate mutase OS=Mus musculus GN=Bpgm PE=1 SV=2	ENRFCSWVDQK
		FCSWVDQK
Pml	Protein PML OS=Mus musculus GN=Pml PE=1 SV=3	DYQEIAGQLSCLEAVLQR
Pmvk	Phosphomevalonate kinase OS=Mus musculus GN=Pmvk PE=1 SV=3	DMICWGEQK
Pnkd	Probable hydrolase PNKD OS=Mus musculus GN=Pnkd PE=1 SV=2	LQSHSSPECKEEPEPLSPELEYIPR
Pnpt1	Polyribonucleotide nucleotidyltransferase 1, mitochondrial OS=Mus musculus GN=Pnpt1 PE=1 SV=1	ALCPVIPK
		SQIVMLEASAENILQQDFCHAIK
Ppp1ca	Serine/threonine-protein phosphatase PP1-alpha catalytic subunit OS=Mus musculus GN=Ppp1ca PE=1 SV=1	GNHECASINR
Ppp1r7	Protein phosphatase 1 regulatory subunit 7 OS=Mus musculus GN=Ppp1r7 PE=1 SV=2	CIENLEELQSLR
Ppp2ca	Serine/threonine-protein phosphatase 2A catalytic subunit alpha isoform OS=Mus musculus GN=Ppp2ca PE=1 SV=1	AHQLVMEGYNWCHDR
		CGNQAAIMELDDTLK
		NVVTIFSAPNYCYR
Ppp4r2	Serine/threonine-protein phosphatase 4 regulatory subunit 2 OS=Mus musculus GN=Ppp4r2 PE=1 SV=1	KEVCPVLDQFLCHVAK
		NVMVVSCVCPSSEK
Prep	Prolyl endopeptidase OS=Mus musculus GN=Prep PE=1 SV=1	FTIGHAWTTDYGCSDTK
		ICDPYSWLEDPDSEQTK
		ITVPFLEQCPIR
		YVLLSIWEGCDPVNR
Ppil1	Peptidyl-prolyl cis-trans isomerase-like 1 OS=Mus musculus GN=Ppil1 PE=1 SV=1	VCQGIGMVNR
Ppm1g	Protein phosphatase 1G OS=Mus musculus GN=Ppm1g PE=1 SV=3	CSGDGVGAPR
Ppox	Protoporphyrinogen oxidase OS=Mus musculus GN=Ppox PE=1 SV=1	GVTVLSGQPVCGLSLQPEGR
		LGPEVASLAMDSLCR
Ppp5c	Serine/threonine-protein phosphatase 5 OS=Mus musculus GN=Ppp5c PE=1 SV=3	TECYGYALGDATR
Ppp6c	Serine/threonine-protein phosphatase 6 catalytic subunit OS=Mus musculus GN=Ppp6c PE=1 SV=1	CGNIASIMVFK
Pptc7	Protein phosphatase PTC7 homolog OS=Mus musculus GN=Pptc7 PE=1 SV=1	AGGGGGGGGGSSGDYGLVTAGCGFGK
Prc1	Protein regulator of cytokinesis 1 OS=Mus musculus GN=Prc1 PE=1 SV=2	RSEVLADESITCLQK
Prrc2c	Protein PRRC2C OS=Mus musculus GN=Prrc2c PE=1 SV=3	IACGPPQAK
Prdx1	Peroxiredoxin-1 OS=Mus musculus GN=Prdx1 PE=1 SV=1	HGEVCPAGWKPGSDTIKPDVNK
Prdx3	Thioredoxin-dependent peroxide reductase, mitochondrial OS=Mus musculus GN=Prdx3 PE=1 SV=1	AFQFVETHGEVCPANWTPESPTIKPSPTASK
		YLVLFFYPLDFTFVCPTEIVAFSDK
Prdx4	Peroxiredoxin-4 OS=Mus musculus GN=Prdx4 PE=1 SV=1	ENECHFYAGGQVYPGEASR
		HGEVCPAGWKPGSETIIPDPAGK
		TRENECHFYAGGQVYPGEASR
Prdx5	Peroxiredoxin-5, mitochondrial OS=Mus musculus GN=Prdx5 PE=1 SV=2	ALNVEPDGTGLTCSLAPNILSQL
		GVLFGVPGAFTPGCSK
Prdx6	Peroxiredoxin-6 OS=Mus musculus GN=Prdx6 PE=1 SV=3	DFTPVCTTELGR
		GESVMVVPTLSEEEAKQCFPK
		KGESVMVVPTLSEEEAKQCFPK
Prkdc	DNA-dependent protein kinase catalytic subunit OS=Mus musculus GN=Prkdc PE=1 SV=3	SDYCQAAK
Pfn1	Profilin-1 OS=Mus musculus GN=Pfn1 PE=1 SV=2	AGWNAYIDSLMADGTCQDAAIVGYK
Prpf19	Pre-mRNA-processing factor 19 OS=Mus musculus GN=Prpf19 PE=1 SV=1	IWSVPNTSCVQVVR
Prpf8	Pre-mRNA-processing-splicing factor 8 OS=Mus musculus GN=Prpf8 PE=1 SV=2	CRTSYEEFTHK
Prps1	Ribose-phosphate pyrophosphokinase 1 OS=Mus musculus GN=Prps1 PE=1 SV=4	INNACFEAVVVTNTIPQEDK
Npepps	Puromycin-sensitive aminopeptidase OS=Mus musculus GN=Npepps PE=1 SV=2	FCASGPYGGEDCPQWMVPITISTSEDPNQAK
Psmb5	Proteasome subunit beta type-5 OS=Mus musculus GN=Psmb5 PE=1 SV=3	VIEINPYLLGTMAGGAADCSFWER
Psmb8	Proteasome subunit beta type-8 OS=Mus musculus GN=Psmb8 PE=1 SV=2	VIEINPYLLGTMSGCAADCQYWER
Psmd10	26S proteasome non-ATPase regulatory subunit 10 OS=Mus musculus GN=Psmd10 PE=1 SV=3	GAHVNAVNQNGCTPLHYAASK
Psmd13	26S proteasome non-ATPase regulatory subunit 13 OS=Mus musculus GN=Psmd13 PE=1 SV=1	CAWGQQPDLAANEAQLLRK
		DRLELWCTDVK
		LWHQLTLEVLDFVQDPCFAQGDGLIK
Psmd14	26S proteasome non-ATPase regulatory subunit 14 OS=Mus musculus GN=Psmd14 PE=1 SV=2	SWMEGLTLQDYSEHCK
Psip1	PC4 and SFRS1-interacting protein OS=Mus musculus GN=Psip1 PE=1 SV=1	QPCPSDGDMVIDEDKSK
Psmd1	26S proteasome non-ATPase regulatory subunit 1 OS=Mus musculus GN=Psmd1 PE=1 SV=1	SNCKPSTFAYPAPLEVPK
		SNCKPSTFAYPAPLEVPKEK
		VLSMTETCR
Psmd4	26S proteasome non-ATPase regulatory subunit 4 OS=Mus musculus GN=Psmd4 PE=1 SV=1	ITFCTGIR
Psmd7	26S proteasome non-ATPase regulatory subunit 7 OS=Mus musculus GN=Psmd7 PE=1 SV=2	RYCPNSVLVIIDVKPK
Psmd9	26S proteasome non-ATPase regulatory subunit 9 OS=Mus musculus GN=Psmd9 PE=1 SV=1	GIGMNEPLVDCEGYPR
		HNIICLQNDHK
Psme1	Proteasome activator complex subunit 1 OS=Mus musculus GN=Psme1 PE=1 SV=2	KGDEDDKGPPCGPVNCNEK
		VDVFREDLCSK
Psme2	Proteasome activator complex subunit 2 OS=Mus musculus GN=Psme2 PE=1 SV=4	QNLFQEADDFLCTFLPR
Psme4	Proteasome activator complex subunit 4 OS=Mus musculus GN=Psme4 PE=1 SV=1	LWELLCPLLR
Psmg1	Proteasome assembly chaperone 1 OS=Mus musculus GN=Psmg1 PE=1 SV=1	HITDYKTPESTCSLSSPFLR
		SDPSVFLCQCSCYIAEDQQFQWLEK
Ptbp3	Polypyrimidine tract-binding protein 3 OS=Mus musculus GN=Ptbp3 PE=1 SV=1	KIPCDVTEAEVISLGLPFGK
Ptcd1	Pentatricopeptide repeat-containing protein 1, mitochondrial OS=Mus musculus GN=Ptcd1 PE=2 SV=2	EMSSLCSDSSK
		LQPLECNYTVLIGGCGR
Ptgr1	Prostaglandin reductase 1 OS=Mus musculus GN=Ptgr1 PE=1 SV=2	TGPCPQGPAPEVVIYQQLR
		VQCHEYVTEGFEK
Zadh2	Prostaglandin reductase-3 OS=Mus musculus GN=Zadh2 PE=1 SV=1	DCPVPLPGDGDLLVR
Ptpn11	Tyrosine-protein phosphatase non-receptor type 11 OS=Mus musculus GN=Ptpn11 PE=1 SV=2	QESIVDAGPVVVHCSAGIGR
Ptprk	Receptor-type tyrosine-protein phosphatase kappa OS=Mus musculus GN=Ptprk PE=1 SV=1	LSNPPSAGPIVVHCSAGAGR
Ptrhd1	Putative peptidyl-tRNA hydrolase PTRHD1 OS=Mus musculus GN=Ptrhd1 PE=1 SV=1	ACSGVEPQILVQYLVLR
Gart	Trifunctional purine biosynthetic protein adenosine-3 OS=Mus musculus GN=Gart PE=1 SV=3	ATSRPGCSVDLGGFAGLFDLK
		QVLVAPGNAGTACAGK
Pfas	Phosphoribosylformylglycinamidine synthase OS=Mus musculus GN=Pfas PE=1 SV=1	ERCPACFVGTITGDKR
		FCDNSSAIQGK
		IVLVDDRECLVGK
		LMWLFGCPLVR
Paics	Multifunctional protein ADE2 OS=Mus musculus GN=Paics PE=1 SV=4	CGETAFIAPQCEMIPIEWVCR
		ITSCIFQLLQEAGIK
Purb	Transcriptional activator protein Pur-beta OS=Mus musculus GN=Purb PE=1 SV=3	RFFFDVGCNK
Pc	Pyruvate carboxylase, mitochondrial OS=Mus musculus GN=Pc PE=1 SV=1	ACTELGIR
		ADFAQACQDAGVR
		FLYECPWR
Pygb	Glycogen phosphorylase, brain form OS=Mus musculus GN=Pygb PE=1 SV=3	RMSVIEEGDCKR
		TCFETFPDK
Pygm	Glycogen phosphorylase, muscle form OS=Mus musculus GN=Pygm PE=1 SV=3	ICGGWQMEEADDWLR
Cad	CAD protein OS=Mus musculus GN=Cad PE=1 SV=1	CGPKPPPGFPGLETMLPLLLTAVSEGR
		FGSVQEYEACFGQFILTPHIMTR
Ctps1	CTP synthase 1 OS=Mus musculus GN=Ctps1 PE=1 SV=2	KCLEEQGLK
		LCSAHGVLVPGGFGVR
Ctps2	CTP synthase 2 OS=Mus musculus GN=Ctps2 PE=1 SV=1	LCLADGILVPGGFGIR
Uqcrc1	Cytochrome b-c1 complex subunit 1, mitochondrial OS=Mus musculus GN=Uqcrc1 PE=1 SV=2	NALVSHLDGTTPVCEDIGR
		VYEEDAVPGLTPCR
		YFYDQCPAVAGYGPIEQLPDYNR
Cryz	Quinone oxidoreductase OS=Mus musculus GN=Cryz PE=1 SV=1	VVVVGCRGPIEINPR
Rab18	Ras-related protein Rab-18 OS=Mus musculus GN=Rab18 PE=1 SV=2	TCDGVQCAFEELVEK
Rab21	Ras-related protein Rab-21 OS=Mus musculus GN=Rab21 PE=1 SV=4	VVLLGEGCVGK
Rab35	Ras-related protein Rab-35 OS=Mus musculus GN=Rab35 PE=1 SV=1	ENVNVEEMFNCITELVLR
Rac1	Ras-related C3 botulinum toxin substrate 1 OS=Mus musculus GN=Rac1 PE=1 SV=1	AVLCPPPVK
Rangap1	Ran GTPase-activating protein 1 OS=Mus musculus GN=Rangap1 PE=1 SV=2	AFSCSSFNSNTFLTR
		ALAPLLLAFVTKPNGALETCSFAR
		LDLNGNALGEEGCEQLQEVMDSFNMAK
Raly	RNA-binding protein Raly OS=Mus musculus GN=Raly PE=1 SV=3	GDSSSGGGGGSSGGGGSSNVGGGSSGGSGSCSSSSR
Rap1a	Ras-related protein Rap-1A OS=Mus musculus GN=Rap1a PE=1 SV=1	QVEVDCQQCMLEILDTAGTEQFTAMR
Rasa3	Ras GTPase-activating protein 3 OS=Mus musculus GN=Rasa3 PE=1 SV=2	SLCPFYGEDFYCEIPR
Rab3gap1	Rab3 GTPase-activating protein catalytic subunit OS=Mus musculus GN=Rab3gap1 PE=1 SV=4	CEHEEEKEGLER
		DEELEDAIPQSMQDLLCMNNDFPPR
		FVSCLLEQPEVSVTGAGR
Rbbp7	Histone-binding protein RBBP7 OS=Mus musculus GN=Rbbp7 PE=1 SV=1	VHIPNDDAQFDASHCDSDK
Rbfa	Putative ribosome-binding factor A, mitochondrial OS=Mus musculus GN=Rbfa PE=2 SV=1	GLQCQSLAPPSGR
Rbm25	RNA-binding protein 25 OS=Mus musculus GN=Rbm25 PE=1 SV=2	LKENDENCGPTTTVFVGNISEK
Ranbp2	E3 SUMO-protein ligase RanBP2 OS=Mus musculus GN=Ranbp2 PE=1 SV=2	LKEQLLDCKGEDGWNK
		TGEEDEEEFFCNR
Rcc2	Protein RCC2 OS=Mus musculus GN=Rcc2 PE=1 SV=1	AVQDLCGWR
		GNLYSFGCPEYGQLGHNSDGK
		IEYDCELVPR
		YGCLSGVR
		EAEQPCLVAR
		IALNLEGCALSPTSQEPR
Reep5	Receptor expression-enhancing protein 5 OS=Mus musculus GN=Reep5 PE=1 SV=1	NCMTDLLAK
Upf1	Regulator of nonsense transcripts 1 OS=Mus musculus GN=Upf1 PE=1 SV=2	DGPLGETVLECYNCGCR
		LMQGDEICLR
		QLILVGDHCQLGPVVMCK
Rexo4	RNA exonuclease 4 OS=Mus musculus GN=Rexo4 PE=2 SV=2	VQQAEHCSIQDAQAAMR
Rfc2	Replication factor C subunit 2 OS=Mus musculus GN=Rfc2 PE=1 SV=1	MEVQESGCDPSESGAQEPSPVPSK
Rfc3	Replication factor C subunit 3 OS=Mus musculus GN=Rfc3 PE=1 SV=1	NLVQCGDFPHLLVYGPSGAGK
Ralgapa2	Ral GTPase-activating protein subunit alpha-2 OS=Mus musculus GN=Ralgapa2 PE=1 SV=2	NATEEPNECAR
Arhgap18	Rho GTPase-activating protein 18 OS=Mus musculus GN=Arhgap18 PE=1 SV=1	MTAGNVAMVMAPNLFMCHTLGLK
Rif1	Telomere-associated protein RIF1 OS=Mus musculus GN=Rif1 PE=1 SV=2	IMCSLEDEVLSDLLFLDR
Rnh1	Ribonuclease inhibitor OS=Mus musculus GN=Rnh1 PE=1 SV=1	CKDISSAVQANPALTELSLR
		ELDLSNNCMGGPGVLQLLESLK
		SLDIQCEQLSDAR
		TNELGDGGVGLVLQGLQNPTCK
Rnh1	Ribonucleoside-diphosphate reductase large subunit OS=Mus musculus GN=Rnh1 PE=1 SV=2	CSNLCTEIVEYTSK
		RVETNQDWSLMCPNECPGLDEVWGEEFEK
Rrm2	Ribonucleoside-diphosphate reductase subunit M2 OS=Mus musculus GN=Rrm2 PE=1 SV=1	EYLFNAIETMPCVK
		LIGMNCTLMK
Rpl10a	60S ribosomal protein L10a OS=Mus musculus GN=Rpl10a PE=1 SV=3	VLCLAVAVGHVK
Rpl10l	60S ribosomal protein L10-like OS=Mus musculus GN=Rpl10l PE=2 SV=1	LIPDGCGVK
		MLSCAGADR
		MLSCAGADRLQTGMR
		RLIPDGCGVK
Rpl12	60S ribosomal protein L12 OS=Mus musculus GN=Rpl12 PE=1 SV=2	HPHDIIDDINSGAVECPAS
Rpl14	60S ribosomal protein L14 OS=Mus musculus GN=Rpl14 PE=1 SV=3	CMQLTDFILK
Rpl24	60S ribosomal protein L24 OS=Mus musculus GN=Rpl24 PE=1 SV=2	VELCSFSGYK
Rpl3	60S ribosomal protein L3 OS=Mus musculus GN=Rpl3 PE=1 SV=3	VACIGAWHPAR
Rpl4	60S ribosomal protein L4 OS=Mus musculus GN=Rpl4 PE=1 SV=3	ACARPLISVYSEK
Rplp0	60S acidic ribosomal protein P0 OS=Mus musculus GN=Rplp0 PE=1 SV=3	AGAIAPCEVTVPAQNTGLGPEK
Mrpl10	39S ribosomal protein L10, mitochondrial OS=Mus musculus GN=Mrpl10 PE=1 SV=2	EQNEGDCATSANEK
Mrpl11	39S ribosomal protein L11, mitochondrial OS=Mus musculus GN=Mrpl11 PE=1 SV=1	HVYEIACVK
Mrpl15	39S ribosomal protein L15, mitochondrial OS=Mus musculus GN=Mrpl15 PE=1 SV=1	GCGTSLDLLR
Mrpl19	39S ribosomal protein L19, mitochondrial OS=Mus musculus GN=Mrpl19 PE=1 SV=1	DALPEYSTFDVNMKPVPQEACQEVPVNK
Mrpl44	39S ribosomal protein L44, mitochondrial OS=Mus musculus GN=Mrpl44 PE=1 SV=3	LLRCPPPPVR
		QSGSTTALPLYFVGLYCDRK
		TAFINSCYIK
Mrpl46	39S ribosomal protein L46, mitochondrial OS=Mus musculus GN=Mrpl46 PE=1 SV=1	FLLDSDGLSCL
Mrpl50	39S ribosomal protein L50, mitochondrial OS=Mus musculus GN=Mrpl50 PE=1 SV=2	KEPVLVCPPLR
Mrpl53	39S ribosomal protein L53, mitochondrial OS=Mus musculus GN=Mrpl53 PE=1 SV=1	ATNLNCSVIADVR
Rnf123	E3 ubiquitin-protein ligase RNF123 OS=Mus musculus GN=Rnf123 PE=1 SV=1	LLVHGPTSETEQATSVLLADPCFQLR
Rnf213	E3 ubiquitin-protein ligase RNF213 OS=Mus musculus GN=Rnf213 PE=1 SV=2	LVDSVSVNPSETCVIADVLSASQMFMR
		TLHPLLEDGCIEDDPAPYKK
Elac2	Zinc phosphodiesterase ELAC protein 2 OS=Mus musculus GN=Elac2 PE=1 SV=1	QSSDSGSAENGQCPPEDSSAGANRK
Hnrnpa1	Heterogeneous nuclear ribonucleoprotein A1 OS=Mus musculus GN=Hnrnpa1 PE=1 SV=2	YHTVNGHNCEVRK
Hnrnpab	Heterogeneous nuclear ribonucleoprotein A/B OS=Mus musculus GN=Hnrnpab PE=1 SV=1	FGEVVDCTIK
Rock2	Rho-associated protein kinase 2 OS=Mus musculus GN=Rock2 PE=1 SV=1	CLMQNDLK
		MDETGMVHCDTAVGTPDYISPEVLK
		NSLCFPEDTEISK
Polr1e	DNA-directed RNA polymerase I subunit RPA49 OS=Mus musculus GN=Polr1e PE=1 SV=2	QFTCLTYNNGR
Rpn1	Dolichyl-diphosphooligosaccharide--protein glycosyltransferase subunit 1 OS=Mus musculus GN=Rpn1 PE=1 SV=1	TEGSDLCDRVSEMQK
		VACITEQVLTLVNK
		VACITEQVLTLVNKR
		VNCITEQVLTLVNKR
Rrbp1	Ribosome-binding protein 1 OS=Mus musculus GN=Rrbp1 PE=1 SV=2	CEELSSLHGQLK
		KGEPGPPDCDGPLFLPYK
		LKELESQVSCLEK
Gfm2	Ribosome-releasing factor 2, mitochondrial OS=Mus musculus GN=Gfm2 PE=1 SV=2	IEYADCVGEDLLQASR
Dis3	Exosome complex exonuclease RRP44 OS=Mus musculus GN=Dis3 PE=1 SV=4	LLAVAIGADCTYPELTDK
		RGTTVYLCEK
Pdcd11	Protein RRP5 homolog OS=Mus musculus GN=Pdcd11 PE=1 SV=2	CVLPSSVIIGLGPSVLGLAK
Rps12	40S ribosomal protein S12 OS=Mus musculus GN=Rps12 PE=1 SV=2	DVIEEYFKCK
		LGEWVGLCK
Rps2	40S ribosomal protein S2 OS=Mus musculus GN=Rps2 PE=1 SV=3	GCTATLGNFAK
Rps27a	Ubiquitin-40S ribosomal protein S27a OS=Mus musculus GN=Rps27a PE=1 SV=2	CCLTYCFNKPEDK
		ECPSDECGAGVFMGSHFDR
Rps28	40S ribosomal protein S28 OS=Mus musculus GN=Rps28 PE=1 SV=1	TGSQGQCTQVR
Rps3	40S ribosomal protein S3 OS=Mus musculus GN=Rps3 PE=1 SV=1	GLCAIAQAESLR
Rps8	40S ribosomal protein S8 OS=Mus musculus GN=Rps8 PE=1 SV=2	LDVGNFSWGSECCTR
Snrpb	Small nuclear ribonucleoprotein-associated protein B OS=Mus musculus GN=Snrpb PE=1 SV=1	HMNLILCDCDEFR
Mrps6	28S ribosomal protein S6, mitochondrial OS=Mus musculus GN=Mrps6 PE=1 SV=3	HPLTQEVKECDGIVPVPLEEK
Mrps9	28S ribosomal protein S9, mitochondrial OS=Mus musculus GN=Mrps9 PE=1 SV=3	LLTLPCGPAEEEFVQR
Mrps24	28S ribosomal protein S24, mitochondrial OS=Mus musculus GN=Mrps24 PE=1 SV=1	ANQVDICALVLR
Mrps27	28S ribosomal protein S27, mitochondrial OS=Mus musculus GN=Mrps27 PE=1 SV=2	HSPNCWYLR
Dap3	28S ribosomal protein S29, mitochondrial OS=Mus musculus GN=Dap3 PE=1 SV=1	FLSNCNPEQLER
		NCRELLQSTHNK
Mrps30	28S ribosomal protein S30, mitochondrial OS=Mus musculus GN=Mrps30 PE=1 SV=1	CKPDKLPLFR
		TLVNLLAPLNPVLSTAALDCK
Mrps31	28S ribosomal protein S31, mitochondrial OS=Mus musculus GN=Mrps31 PE=1 SV=1	LFMELVTCGLSK
Rtn4	Reticulon-4 OS=Mus musculus GN=Rtn4 PE=1 SV=2	SEIANVQSGANSLPCSELPCDLSFK
		VTEAVVATMPEGLTPDLVQEACESELNEATGTK
Rufy1	RUN and FYVE domain-containing protein 1 OS=Mus musculus GN=Rufy1 PE=1 SV=1	HLSCTVGDLQTK
		LQEELSAATDRICSLQK
	RUS1 family protein C16orf58 homolog OS=Mus musculus PE=1 SV=1	QLVEGHHEPYLLCWNK
Ruvbl1	RuvB-like 1 OS=Mus musculus GN=Ruvbl1 PE=1 SV=1	EVYEGEVTELTPCETENPMGGYGK
Ryr2	Ryanodine receptor 2 OS=Mus musculus GN=Ryr2 PE=1 SV=1	AEVCSGTGER
		CSSLQQLISETMVR
		FSSPSFVSISNDCYQYSPEFPLDILK
Slc25a51	Solute carrier family 25 member 51 OS=Mus musculus GN=Slc25a51 PE=1 SV=1	CHGIAEYYR
Slc27a1	Long-chain fatty acid transport protein 1 OS=Mus musculus GN=Slc27a1 PE=1 SV=1	AGDTIPCIFQAVAR
Slc39a13	Zinc transporter ZIP13 OS=Mus musculus GN=Slc39a13 PE=2 SV=1	SLGAAAACR
Safb	Scaffold attachment factor B1 OS=Mus musculus GN=Safb PE=1 SV=2	AIEDEGGNPDEIEVTSECNK
		ILDILGETCK
Ahcyl1	S-adenosylhomocysteine hydrolase-like protein 1 OS=Mus musculus GN=Ahcyl1 PE=1 SV=1	LCVPAMNVNDSVTK
Sart3	Squamous cell carcinoma antigen recognized by T-cells 3 OS=Mus musculus GN=Sart3 PE=1 SV=1	AVQCTSDYPEHVCEVLLTMER
		CLTIDVGPPSK
Sbno1	Protein strawberry notch homolog 1 OS=Mus musculus GN=Sbno1 PE=1 SV=2	NLCPVGSSKPTK
Sec23b	Protein transport protein Sec23B OS=Mus musculus GN=Sec23b PE=1 SV=1	MVQVHELSCEGISK
Oxct1	Succinyl-CoA:3-ketoacid coenzyme A transferase 1, mitochondrial OS=Mus musculus GN=Oxct1 PE=1 SV=1	DIPNGATLLVGGFGLCGIPENLIGALLK
		STGCDFAVSPNLMPMQQIST
Scrib	Protein scribble homolog OS=Mus musculus GN=Scrib PE=1 SV=2	GHAGNPCDPTDEGIFISK
Sdha	Succinate dehydrogenase [ubiquinone] flavoprotein subunit, mitochondrial OS=Mus musculus GN=Sdha PE=1 SV=1	ACALSIAESCRPGDKVPSIK
		TLNEADCATVPPAIR
Sdhaf1	Succinate dehydrogenase assembly factor 1, mitochondrial OS=Mus musculus GN=Sdhaf1 PE=1 SV=1	NSCEDTGAR
Sdhaf3	Succinate dehydrogenase assembly factor 3, mitochondrial OS=Mus musculus GN=Sdhaf3 PE=2 SV=1	ACFGTSLPEEK
Bnip1	Vesicle transport protein SEC20 OS=Mus musculus GN=Bnip1 PE=1 SV=1	ICNQEIVK
Eefsec	Selenocysteine-specific elongation factor OS=Mus musculus GN=Eefsec PE=1 SV=2	LDADIHTNTCR
Septin6	Septin-6 OS=Mus musculus GN=Sept6 PE=1 SV=4	CLDEEMNAFK
Phgdh	D-3-phosphoglycerate dehydrogenase OS=Mus musculus GN=Phgdh PE=1 SV=3	CGEEIAVQFVDMVK
		NAGECLSPAVIVGLLR
		NAGTCLSPAVIVGLLR
		QHVLEAFQFCF
		VLISDSLDPCCR
Sf3b1	Splicing factor 3B subunit 1 OS=Mus musculus GN=Sf3b1 PE=1 SV=1	IVQQIAILMGCAILPHLR
Sugt1	Protein SGT1 homolog OS=Mus musculus GN=Sugt1 PE=1 SV=3	ALEQNPDDAQYYCQR
		GICEYHEK
		SLELNPNNCTALLR
Sgta	Small glutamine-rich tetratricopeptide repeat-containing protein alpha OS=Mus musculus GN=Sgta PE=1 SV=2	AIELNPANAVYFCNR
Sh3bgrl	SH3 domain-binding glutamic acid-rich-like protein OS=Mus musculus GN=Sh3bgrl PE=1 SV=1	KQQDVLCFLEANK
Inppl1	Phosphatidylinositol 3,4,5-trisphosphate 5-phosphatase 2 OS=Mus musculus GN=Inppl1 PE=1 SV=1	KPASTETSCPLSK
Slk	STE20-like serine/threonine-protein kinase OS=Mus musculus GN=Slk PE=1 SV=2	CHLLVEHETQK
Smad2	Mothers against decapentaplegic homolog 2 OS=Mus musculus GN=Smad2 PE=1 SV=2	AITTQNCNTK
Smc1a	Structural maintenance of chromosomes protein 1A OS=Mus musculus GN=Smc1a PE=1 SV=4	AESLIGVYPEQGDCVISK
Smc2	Structural maintenance of chromosomes protein 2 OS=Mus musculus GN=Smc2 PE=1 SV=2	ALNCEIEELER
		CIAPETLR
		VQDLFCSVGLNVNNPHFLIMQGR
Smarca4	Transcription activator BRG1 OS=Mus musculus GN=Smarca4 PE=1 SV=1	SCSTFEQWFNAPFAMTGEK
Smarca5	SWI/SNF-related matrix-associated actin-dependent regulator of chromatin subfamily A member 5 OS=Mus musculus GN=Smarca5 PE=1 SV=1	ATNVCTRFEDSPSYVK
Snrpd2	Small nuclear ribonucleoprotein Sm D2 OS=Mus musculus GN=Snrpd2 PE=1 SV=1	NNTQVLINCR
Smchd1	Structural maintenance of chromosomes flexible hinge domain-containing protein 1 OS=Mus musculus GN=Smchd1 PE=1 SV=2	DGAVDGCR
Smarcc2	SWI/SNF complex subunit SMARCC2 OS=Mus musculus GN=Smarcc2 PE=1 SV=2	SLVQNNCLSRPNIFLCPEIEPK
Smyd5	SET and MYND domain-containing protein 5 OS=Mus musculus GN=Smyd5 PE=1 SV=2	LTGKPSQILPHPELCSVRK
Snd1	Staphylococcal nuclease domain-containing protein 1 OS=Mus musculus GN=Snd1 PE=1 SV=1	ANNPEQNRLSECEEQAK
		MVLSGCAIIVR
Snta1	Alpha-1-syntrophin OS=Mus musculus GN=Snta1 PE=1 SV=1	ELLFYCSLPQSR
Snx2	Sorting nexin-2 OS=Mus musculus GN=Snx2 PE=1 SV=2	LHASVEALVCHRK
Spag7	Sperm-associated antigen 7 OS=Mus musculus GN=Spag7 PE=1 SV=1	TYGCVPVANK
Spc25	Kinetochore protein Spc25 OS=Mus musculus GN=Spc25 PE=2 SV=1	EYEVYDSSPHLECLAEFQEK
Rbm17	Splicing factor 45 OS=Mus musculus GN=Rbm17 PE=1 SV=1	SDSNPLTEILKCPTK
Spg20	Spartin OS=Mus musculus GN=Spg20 PE=1 SV=1	DSSEEVNLSQIVPCEPSSEEK
Spr	Sepiapterin reductase OS=Mus musculus GN=Spr PE=1 SV=1	SDGALVDCGTSAQK
Supt5h	Transcription elongation factor SPT5 OS=Mus musculus GN=Supt5h PE=1 SV=1	VELHSTCQTISVDR
Supt6h	Transcription elongation factor SPT6 OS=Mus musculus GN=Supt6h PE=1 SV=2	NAFATPTISLQDSCDYLDR
Sptbn1	Spectrin beta chain, non-erythrocytic 1 OS=Mus musculus GN=Sptbn1 PE=1 SV=2	CKEMAELTR
		FATDGEGYKPCDPQVIR
		IHCLENVDK
Sptan1	Spectrin alpha chain, non-erythrocytic 1 OS=Mus musculus GN=Sptan1 PE=1 SV=4	ALCAEADR
		CTELNQAWTSLGK
		TYLLDGSCMVEESGTLESQLEATK
Sorbs1	Sorbin and SH3 domain-containing protein 1 OS=Mus musculus GN=Sorbs1 PE=1 SV=2	SSECDVGSSK
Cttn	Src substrate cortactin OS=Mus musculus GN=Cttn PE=1 SV=2	CALGWDHQEK
		HCSQVDSVR
Srp9	Signal recognition particle 9 kDa protein OS=Mus musculus GN=Srp9 PE=1 SV=2	VTDDLVCLVYR
Srp68	Signal recognition particle subunit SRP68 OS=Mus musculus GN=Srp68 PE=1 SV=2	FESFCLDPSLVTK
Srrt	Serrate RNA effector molecule homolog OS=Mus musculus GN=Srrt PE=1 SV=1	DAAGLECKPRPLHK
		LRECELSPGVNR
Srsf1	Serine/arginine-rich splicing factor 1 OS=Mus musculus GN=Srsf1 PE=1 SV=3	EAGDVCYADVYR
Aldh5a1	Succinate-semialdehyde dehydrogenase, mitochondrial OS=Mus musculus GN=Aldh5a1 PE=1 SV=1	DMLCITEETFGPLAPVIK
		NAGQTCVCSNR
Stat3	Signal transducer and activator of transcription 3 OS=Mus musculus GN=Stat3 PE=1 SV=2	VCIDKDSGDVAALR
		YCRPESQEHPEADPGSAAPYLK
Stat6	Signal transducer and transcription activator 6 OS=Mus musculus GN=Stat6 PE=1 SV=2	CVSWSQFNK
Stip1	Stress-induced-phosphoprotein 1 OS=Mus musculus GN=Stip1 PE=1 SV=1	ALDLDSSCKEAADGYQR
		ALSAGNIDDALQCYSEAIK
		NLSAGNIDDALQCYSEAIK
Stk24	Serine/threonine-protein kinase 24 OS=Mus musculus GN=Stk24 PE=1 SV=1	SQACGGNLGSIEELR
Stk39	STE20/SPS1-related proline-alanine-rich protein kinase OS=Mus musculus GN=Stk39 PE=1 SV=1	CQTSMDELLK
		LASGCDGSEIPDEVK
		TFVGTPCWMAPEVMEQVR
Stoml2	Stomatin-like protein 2, mitochondrial OS=Mus musculus GN=Stoml2 PE=1 SV=1	ERESLNANIVDAINQAADCWGIR
Strap	Serine-threonine kinase receptor-associated protein OS=Mus musculus GN=Strap PE=1 SV=2	CVLPEEDSGELAKPK
Strn	Striatin OS=Mus musculus GN=Strn PE=1 SV=2	VLTLESNVDSTSSSSCQINR
Suclg1	Succinate--CoA ligase [ADP/GDP-forming] subunit alpha, mitochondrial OS=Mus musculus GN=Suclg1 PE=1 SV=4	IICQGFTGK
Sucla2	Succinate--CoA ligase [ADP-forming] subunit beta, mitochondrial OS=Mus musculus GN=Sucla2 PE=1 SV=2	CDVIAQGIVMAVK
		ILACDDLDEAAK
Rbpj	Recombining binding protein suppressor of hairless OS=Mus musculus GN=Rbpj PE=1 SV=1	IIQFQATPCPK
Sun1	SUN domain-containing protein 1 OS=Mus musculus GN=Sun1 PE=1 SV=2	CSETYETK
		VASLSAQCHNHDER
Aars	Alanine--tRNA ligase, cytoplasmic OS=Mus musculus GN=Aars PE=1 SV=1	IQSLGDCK
		NVGCLQEALQLATSFAQLR
Cars	Cysteine--tRNA ligase, cytoplasmic OS=Mus musculus GN=Cars PE=1 SV=2	YFLHTGHLTIAGCK
Cars2	Probable cysteine--tRNA ligase, mitochondrial OS=Mus musculus GN=Cars2 PE=1 SV=2	CVVDELVR
		QCVSGDSSTVTLR
Dars	Aspartate--tRNA ligase, cytoplasmic OS=Mus musculus GN=Dars PE=1 SV=2	FLEPTLRLEYCEALAMLR
Dars2	Aspartate--tRNA ligase, mitochondrial OS=Mus musculus GN=Dars2 PE=1 SV=1	ILCEAPVESVVR
Eprs	Bifunctional glutamate/proline--tRNA ligase OS=Mus musculus GN=Eprs PE=1 SV=4	ERPAPAVSSTCATAEDSSVLYSR
		GFFICDQPYEPVSPYSCR
		HEELMLGDPCLK
		HEELMLGDPCLKDLKK
		IDMSSNNGCMRDPTLYR
		LSSCDRLTSAINELNHCLSLR
		SCQFVAVR
		SCQFVAVRR
		VACQGEVVR
		VACQGEVVRK
		VTEAVECLLSLK
		YNVYPTYDFACPIVDSIEGVTHALR
Farsb	Phenylalanine--tRNA ligase beta subunit OS=Mus musculus GN=Farsb PE=1 SV=2	EYTACELMNIYK
Hars	Histidine--tRNA ligase, cytoplasmic OS=Mus musculus GN=Hars PE=1 SV=2	RTNQPLSTC
Iars2	Isoleucine--tRNA ligase, mitochondrial OS=Mus musculus GN=Iars2 PE=1 SV=1	CGFSELYSWQR
		CSASGHLYILAEDK
		EENIVHSYPCDWR
		LESLTDASSPVSVLVWTTQPWTIPANQAICYMPEAK
Synj2bp	Synaptojanin-2-binding protein OS=Mus musculus GN=Synj2bp PE=1 SV=1	NAGCAVSLR
Lars	Leucine--tRNA ligase, cytoplasmic OS=Mus musculus GN=Lars PE=1 SV=2	ELMGEEILGASLSAPLTCYK
		EMLASCSSLR
		NMETFCEESRK
Lars2	Probable leucine--tRNA ligase, mitochondrial OS=Mus musculus GN=Lars2 PE=1 SV=1	EALVNWDPVDQTVLANEQVNEYGCSWR
		KEDIDFTGPAPVCAK
		LTAYTATPEAIYGISHVAISPSHGLLHGCSSVK
Mars2	Methionine--tRNA ligase, mitochondrial OS=Mus musculus GN=Mars2 PE=1 SV=2	GSCSPSASGDAGEAR
Sympk	Symplekin OS=Mus musculus GN=Sympk PE=1 SV=1	AVACSGAAQVR
Syne2	Nesprin-2 OS=Mus musculus GN=Syne2 PE=1 SV=2	DSASETYCNK
		LCAEENSR
		SSACLQSK
		TAACPNSSEVLYTNAK
Synpo2l	Synaptopodin 2-like protein OS=Mus musculus GN=Synpo2l PE=1 SV=1	AGGAESGPEEDALSLGAEACNFMQPLGGR
Rars	Arginine--tRNA ligase, cytoplasmic OS=Mus musculus GN=Rars PE=1 SV=2	IVFVPGCSVPLTIVK
		LQEVFGCAIR
Rars2	Probable arginine--tRNA ligase, mitochondrial OS=Mus musculus GN=Rars2 PE=1 SV=1	AVLQQVTEDGCKYGLK
		CDTVVTAISAGPR
		SIACQLSR
Sars2	Serine--tRNA ligase, mitochondrial OS=Mus musculus GN=Sars2 PE=1 SV=2	EGYSELPYLDMESVCACPEK
Tars	Threonine--tRNA ligase, cytoplasmic OS=Mus musculus GN=Tars PE=1 SV=2	FMADTDLDPGCTLNK
		TTPYQIACGISQGLADNTVVAK
Vars	Valine--tRNA ligase OS=Mus musculus GN=Vars PE=1 SV=1	CVVHPFLSR
		ICLQPPPSSR
Wars	Tryptophan--tRNA ligase, cytoplasmic OS=Mus musculus GN=Wars PE=1 SV=2	ADMPSGESCTSPLELFNSIATQGELVR
		GIFGFTDSDCIGK
Yars2	Tyrosine--tRNA ligase, mitochondrial OS=Mus musculus GN=Yars2 PE=1 SV=2	EALSAECVR
		EASFSELVLDPGTSVIDTCRK
		GREALSAECVR
L3hypdh	Trans-L-3-hydroxyproline dehydratase OS=Mus musculus GN=L3hypdh PE=1 SV=1	LGLDVCSAK
Tardbp	TAR DNA-binding protein 43 OS=Mus musculus GN=Tardbp PE=1 SV=1	NPVSQCMR
		VAQSLCGEDLIIK
		VTEDENDEPIEIPSEDDGTVLLSTVTAQFPGACGLR
		YRNPVSQCMR
Tuba1a	Tubulin alpha-1A chain OS=Mus musculus GN=Tuba1a PE=1 SV=1	TIQFVDWCPTGFK
		YMACCLLYR
Tuba4a	Tubulin alpha-4A chain OS=Mus musculus GN=Tuba4a PE=1 SV=1	GSIQFVDWCPTGFK
		RSIQFVDWCPTGFK
		SIQFVDWCPTGFK
		TIGGGDDSFTTFFCETGAGK
		YMACCLLYR
Tubb5	Tubulin beta-5 chain OS=Mus musculus GN=Tubb5 PE=1 SV=1	EAESCDCLQGFQLTHSLGGGTGSGMGTLLISK
		EIVHIQAGQCGNQIGAK
		KEAESCDCLQGFQLTHSLGGGTGSGMGTLLISK
		MREIVHIQAGQCGNQIGAK
		NMMAACDPR
Tbc1d8b	TBC1 domain family member 8B OS=Mus musculus GN=Tbc1d8b PE=1 SV=1	IGYCQAMNILTSVLLLYAK
Tbcc	Tubulin-specific chaperone C OS=Mus musculus GN=Tbcc PE=1 SV=1	MEGVDCSMALADAAAGSPR
Tbcd	Tubulin-specific chaperone D OS=Mus musculus GN=Tbcd PE=1 SV=1	QIHQQLCDR
		RGACSVGANVR
Tbc1d4	TBC1 domain family member 4 OS=Mus musculus GN=Tbc1d4 PE=1 SV=2	LWYVGGSCLDRR
		SQKPDAGGCGAPAAR
Tbl3	Transducin beta-like protein 3 OS=Mus musculus GN=Tbl3 PE=2 SV=1	LSPCPAAAPPAL
Tbrg4	Protein TBRG4 OS=Mus musculus GN=Tbrg4 PE=1 SV=1	LVDSQITCVWHGTLVK
Tcea3	Transcription elongation factor A protein 3 OS=Mus musculus GN=Tcea3 PE=1 SV=3	KHCSDKEVVSLAK
Tcp1	T-complex protein 1 subunit alpha OS=Mus musculus GN=Tcp1 PE=1 SV=3	DCLINAAK
		GANDFMCDEMER
		ICDDELILIK
		SLHDALCVVK
		SLHDALCVVKR
		SQIESMLINGYALNCVVGSQGMPK
		YINENLIINTDELGRDCLINAAK
Cct4	T-complex protein 1 subunit delta OS=Mus musculus GN=Cct4 PE=1 SV=3	IGLIQFCLSAPK
		ITGCTSPGK
		SIHDALCVIR
Cct3	T-complex protein 1 subunit gamma OS=Mus musculus GN=Cct3 PE=1 SV=1	IPGGIIEDSCVLR
		WSSLACNIALDAVK
Cct8	T-complex protein 1 subunit theta OS=Mus musculus GN=Cct8 PE=1 SV=3	AHEILPELVCCSAK
		IAVYSCPFDGMITETK
		KAHEILPELVCCSAK
		QITSYGETCPGLEQYAIKK
Cct6a	T-complex protein 1 subunit zeta OS=Mus musculus GN=Cct6a PE=1 SV=3	FTFIEKCNNPR
Dnttip2	Deoxynucleotidyltransferase terminal-interacting protein 2 OS=Mus musculus GN=Dnttip2 PE=1 SV=1	KHCVPPYSESK
Tdrkh	Tudor and KH domain-containing protein OS=Mus musculus GN=Tdrkh PE=1 SV=1	VLLISGFPVQVCK
Ptges3	Prostaglandin E synthase 3 OS=Mus musculus GN=Ptges3 PE=1 SV=1	HLNEIDLFHCIDPNDSK
Tefm	Transcription elongation factor, mitochondrial OS=Mus musculus GN=Tefm PE=1 SV=1	RVASVAACDTDGKEPGNPLDR
Vcp	Transitional endoplasmic reticulum ATPase OS=Mus musculus GN=Vcp PE=1 SV=4	AIANECQANFISIK
		GVLFYGPPGCGK
		LGDVISIQPCPDVK
Tfb1m	Dimethyladenosine transferase 1, mitochondrial OS=Mus musculus GN=Tfb1m PE=1 SV=1	DGDPESCGF
Tgm2	Protein-glutamine gamma-glutamyltransferase 2 OS=Mus musculus GN=Tgm2 PE=1 SV=4	DHHTADLCQEK
		SEGTYCCGPVSVR
		VVNSMVNCNDDQGVLLGR
		VVSAMVNCNDDQGVLLGR
		WKEHGCQQVK
		YSGCLTESNLIK
Thada	Thyroid adenoma-associated protein homolog OS=Mus musculus GN=Thada PE=1 SV=1	GHLNGDSCVPRR
		QGLIHQHCQVR
Thg1l	Probable tRNA(His) guanylyltransferase OS=Mus musculus GN=Thg1l PE=1 SV=1	VVALNCDLIGDAFWK
Acat1	Acetyl-CoA acetyltransferase, mitochondrial OS=Mus musculus GN=Acat1 PE=1 SV=1	IHMGNCAENTAK
		QATLGAGLPISTPCTTVNK
Acaa2	3-ketoacyl-CoA thiolase, mitochondrial OS=Mus musculus GN=Acaa2 PE=1 SV=3	EDCDRYALQSQQR
		VVGYFVSGCDPTIMGIGPVPAINGALK
		VVGYFVSGCDPTIMGIGPVPAINGALKK
		YNISREDCDRYALQSQQR
Txn	Thioredoxin OS=Mus musculus GN=Txn PE=1 SV=3	CMPTFQFYKK
		MIKPFFHSLCDK
Thnsl1	Threonine synthase-like 1 OS=Mus musculus GN=Thnsl1 PE=1 SV=1	LGCCVIDVDSDVLEK
Thoc1	THO complex subunit 1 OS=Mus musculus GN=Thoc1 PE=1 SV=1	CTLDQAFR
Tst	Thiosulfate sulfurtransferase OS=Mus musculus GN=Tst PE=1 SV=3	VDLSQPLIATCR
Thumpd3	THUMP domain-containing protein 3 OS=Mus musculus GN=Thumpd3 PE=1 SV=1	HCFTSNEAAR
Tigar	Fructose-2,6-bisphosphatase TIGAR OS=Mus musculus GN=Tigar PE=1 SV=1	AAGEECPMFTPPGGETVEQVK
Tiprl	TIP41-like protein OS=Mus musculus GN=Tiprl PE=1 SV=1	VACAEEWQESR
Tkt	Transketolase OS=Mus musculus GN=Tkt PE=1 SV=1	QAFTDVATGSLGQGLGAACGMAYTGK
		TVPFCSTFAAFFTR
Tln1	Talin-1 OS=Mus musculus GN=Tln1 PE=1 SV=2	AGALQCSPSDVYTK
Tmem41b	Transmembrane protein 41B OS=Mus musculus GN=Tmem41b PE=1 SV=1	DHLNEKPCAEAGSAR
Tango6	Transport and Golgi organization protein 6 homolog OS=Mus musculus GN=Tango6 PE=1 SV=1	AASGPAAAAPSGVLVTCGLEQVLEALK
Tnpo3	Transportin-3 OS=Mus musculus GN=Tnpo3 PE=1 SV=1	IVCTPGQGLGDLR
		QVTSAEECK
Tomm34	Mitochondrial import receptor subunit TOM34 OS=Mus musculus GN=Tomm34 PE=1 SV=1	YSESLLCSSLESATYSNR
Tomm70	Mitochondrial import receptor subunit TOM70 OS=Mus musculus GN=Tomm70 PE=1 SV=2	CAEGYALYAQALTDQQQFGK
Top2a	DNA topoisomerase 2-alpha OS=Mus musculus GN=Top2a PE=1 SV=2	AAIGCGIVESILNWVK
		KAQMCADVLPSPR
Top2b	DNA topoisomerase 2-beta OS=Mus musculus GN=Top2b PE=1 SV=2	FTVETACKEYK
Slc25a19	Mitochondrial thiamine pyrophosphate carrier OS=Mus musculus GN=Slc25a19 PE=1 SV=1	LCPSDPNAK
Tpi1	Triosephosphate isomerase OS=Mus musculus GN=Tpi1 PE=1 SV=4	CLGELICTLNAANVPAGTEVVCAPPTAYIDFAR
		IAVAAQNCYK
		IIYGGSVTGATCK
Tpp2	Tripeptidyl-peptidase 2 OS=Mus musculus GN=Tpp2 PE=1 SV=3	GAGPGCYLAGSLTLSK
		KETGASSFLCRYPEYDGR
Trappc9	Trafficking protein particle complex subunit 9 OS=Mus musculus GN=Trappc9 PE=1 SV=2	LDFSCQENLLQDLSDDGISVSGFPLSSPFR
Tpr	Nucleoprotein TPR OS=Mus musculus GN=Tpr PE=1 SV=1	FLAEQQSEIDCLKGR
Tra2b	Transformer-2 protein homolog beta OS=Mus musculus GN=Tra2b PE=1 SV=1	ANPDPNCCLGVFGLSLYTTER
Trap1	Heat shock protein 75 kDa, mitochondrial OS=Mus musculus GN=Trap1 PE=1 SV=1	LVCEGQVLPEMEIHLQTDAK
Trim25	E3 ubiquitin/ISG15 ligase TRIM25 OS=Mus musculus GN=Trim25 PE=1 SV=2	QQCVQDSMK
Trim59	Tripartite motif-containing protein 59 OS=Mus musculus GN=Trim59 PE=1 SV=2	YFLAALCDVGK
Trip12	E3 ubiquitin-protein ligase TRIP12 OS=Mus musculus GN=Trip12 PE=1 SV=1	SPQELYELTSLICELMPCLPK
Trmt2a	tRNA (uracil-5-)-methyltransferase homolog A OS=Mus musculus GN=Trmt2a PE=1 SV=1	LLYVSCNPR
[truncated: 125 more rows]

## Sheet: b)
Accession #	Protein name	Description
V9GZI1	COL3A1	Collagen alpha-1(III) chain; Collagen type III occurs in most soft connective tissues along with type I collagen. Involved in regulation of cortical development. Is the major ligand of ADGRG1 in the developing brain and binding to ADGRG1 inhibits neuronal migration and activates the RhoA pathway by coupling ADGRG1 to GNA13 and possibly GNA12.
Q9Y6Z7	COLEC10	Collectin sub-family member 10 (C-type lectin); Lectin that binds to various sugars: galactose > mannose = fucose > N-acetylglucosamine > N-acetylgalactosamine. Acts as a chemoattractant, probably involved in the regulation of cell migration; Belongs to the COLEC10/COLEC11 family.
Q9Y6N7	ROBO1	Roundabout, axon guidance receptor, homolog 1 (Drosophila); Receptor for SLIT1 and SLIT2 that mediates cellular responses to molecular guidance cues in cellular migration, including axonal navigation at the ventral midline of the neural tube and projection of axons to different regions during neuronal development. Interaction with the intracellular domain of FLRT3 mediates axon attraction towards…
Q9Y6N6	LAMC3	Laminin-12 subunit gamma; Binding to cells via a high affinity receptor, laminin is thought to mediate the attachment, migration and organization of cells into tissues during embryonic development by interacting with other extracellular matrix components.
Q9Y6D0	SELK	Selenoprotein K; Required for Ca(2+) flux in immune cells and plays a role in T-cell proliferation and in T-cell and neutrophil migration (By similarity). Involved in endoplasmic reticulum- associated degradation (ERAD) of soluble glycosylated proteins. Required for palmitoylation and cell surface expression of CD36 and involved in macrophage uptake of low- density lipoprotein and in foam cell fo…
Q9Y6A5	TACC3	Transforming, acidic coiled-coil containing protein 3; Plays a role in the microtubule-dependent coupling of the nucleus and the centrosome. Involved in the processes that regulate centrosome-mediated interkinetic nuclear migration (INM) of neural progenitors (By similarity). Acts as component of the TACC3/ch-TOG/clathrin complex proposed to contribute to stabilization of kinetochore fibers of th…
Q9Y653	GPR56	Adhesion G-protein coupled receptor G1; Receptor involved in cell adhesion and probably in cell- cell interactions. Mediates cell matrix adhesion in developing neurons and hematopoietic stem cells. Receptor for collagen III/COL3A1 in the developing brain and involved in regulation of cortical development, specifically in maintenance of the pial basement membrane integrity and in cortical laminati…
Q9Y625	GPC6	Glypican 6; Cell surface proteoglycan that bears heparan sulfate. Putative cell surface coreceptor for growth factors, extracellular matrix proteins, proteases and anti-proteases (By similarity). Enhances migration and invasion of cancer cells through WNT5A signaling; Belongs to the glypican family.
Q9Y5S2	CDC42BPB	Myotonic dystrophy kinase-related CDC42-binding kinase beta; Serine/threonine-protein kinase which is an important downstream effector of CDC42 and plays a role in the regulation of cytoskeleton reorganization and cell migration. Regulates actin cytoskeletal reorganization via phosphorylation of PPP1R12C and MYL9/MLC2. In concert with MYO18A and LURAP1, is involved in modulating lamellar actomyos…
Q9Y4P9	SPEF1	Sperm flagellar protein 1; Microtubule-associated protein involved in the stabilization of microtubules along the axis of migration during radial intercalation. Promotes the establishment and stabilization of an axis of microtubules required for the active migration of cells into the outer epithelium (By similarity). Microtubule- associated protein that promotes microtubule bundling and stabilize…
Q9Y4F9	FAM65B	Rho family-interacting cell polarization regulator 2; Acts as an inhibitor of the small GTPase RHOA and plays several roles in the regulation of myoblast and hair cell differentiation, lymphocyte T proliferation and neutrophil polarization. Inhibits chemokine-induced T lymphocyte responses, such as cell adhesion, polarization and migration. Involved also in the regulation of neutrophil polarizati…
Q9Y4D7	PLXND1	Plexin D1; Cell surface receptor for SEMA4A and for class 3 semaphorins, such as SEMA3A, SEMA3C and SEMA3E. Plays an important role in cell-cell signaling, and in regulating the migration of a wide spectrum of cell types. Regulates the migration of thymocytes in the medulla. Regulates endothelial cell migration. Plays an important role in ensuring the specificity of synapse formation. Required fo…
Q9Y4C2	FAM115A	Family with sequence similarity 115, member A; Positively regulates the plasma membrane cation channel TRPM8 activity. Involved in the recruitment of TRPM8 to the cell surface. Promotes prostate cancer cell migration inhibition in a TRPM8-dependent manner.
Q9Y463	DYRK1B	Dual-specificity tyrosine-(Y)-phosphorylation regulated kinase 1B; Dual-specificity kinase which possesses both serine/threonine and tyrosine kinase activities. Enhances the transcriptional activity of TCF1/HNF1A and FOXO1. Inhibits epithelial cell migration. Mediates colon carcinoma cell survival in mitogen-poor environments. Inhibits the SHH and WNT1 pathways, thereby enhancing adipogenesis. In…
Q9Y3L3	SH3BP1	SH3 domain-binding protein 1; GTPase activating protein (GAP) which specifically converts GTP-bound Rho-type GTPases including RAC1 and CDC42 in their inactive GDP-bound form. By specifically inactivating RAC1 at the leading edge of migrating cells, it regulates the spatiotemporal organization of cell protrusions which is important for proper cell migration. Also negatively regulates CDC42 in the…
Q9Y368	PARVB	Parvin, beta; Adapter protein that plays a role in integrin signaling via ILK and in activation of the GTPases CDC42 and RAC1 by guanine exchange factors, such as ARHGEF6. Is involved in the reorganization of the actin cytoskeleton and formation of lamellipodia. Plays a role in cell adhesion, cell spreading, establishment or maintenance of cell polarity, and cell migration; Belongs to the parvin …
Q9Y316	MEMO1	Hepatitis C virus NS5A-transactivated protein 7; May control cell migration by relaying extracellular chemotactic signals to the microtubule cytoskeleton. Mediator of ERBB2 signaling. The MEMO1-RHOA-DIAPH1 signaling pathway plays an important role in ERBB2-dependent stabilization of microtubules at the cell cortex. It controls the localization of APC and CLASP2 to the cell membrane, via the regul…
Q9Y2X7	GIT1	G protein-coupled receptor kinase interacting ArfGAP 1; GTPase-activating protein for the ADP ribosylation factor family. May serve as a scaffold to bring together molecules to form signaling modules controlling vesicle trafficking, adhesion and cytoskeletal organization. Increases the speed of cell migration, as well as the size and rate of formation of protrusions, possibly by targeting PAK1 to…
Q9Y2V1	NEXN	Nexilin (F actin binding protein); Involved in regulating cell migration through association with the actin cytoskeleton. Has an essential role in the maintenance of Z line and sarcomere integrity; I-set domain containing
Q9Y2L9	LRCH1	Leucine-rich repeat and calponin homology domain-containing protein 1; Acts as a negative regulator of GTPase CDC42 by sequestering CDC42-guanine exchange factor DOCK8. Probably by preventing CDC42 activation, negatively regulates CD4(+) T-cell migration.
Q9Y2J4	AMOTL2	Angiomotin-like protein 2; Regulates the translocation of phosphorylated SRC to peripheral cell-matrix adhesion sites. Required for proper architecture of actin filaments. Inhibits the Wnt/beta-catenin signaling pathway, probably by recruiting CTNNB1 to recycling endosomes and hence preventing its translocation to the nucleus. Participates in angiogenesis. May play a role in the polarity, prolife…
Q9Y2I7	PIKFYVE	Phosphatidylinositol 3-phosphate 5-kinase type III; The PI(3,5)P2 regulatory complex regulates both the synthesis and turnover of phosphatidylinositol 3,5-bisphosphate (PtdIns(3,5)P2). Catalyzes the phosphorylation of phosphatidylinositol 3-phosphate on the fifth hydroxyl of the myo- inositol ring, to form phosphatidylinositol 3,5-bisphosphate. Required for endocytic-vacuolar pathway and nuclear …
Q9Y2I1	NISCH	Imidazoline receptor antisera-selected protein; Acts either as the functional imidazoline-1 receptor (I1R) candidate or as a membrane-associated mediator of the I1R signaling. Binds numerous imidazoline ligands that induces initiation of cell-signaling cascades triggering to cell survival, growth and migration. Its activation by the agonist rilmenidine induces an increase in phosphorylation of mi…
Q9Y2H2	INPP5F	Sac domain-containing phosphoinositide 4-phosphatase 2; Inositol 4-phosphatase which mainly acts on phosphatidylinositol 4-phosphate. May be functionally linked to OCRL, which converts phosphatidylinositol 4,5-bisphosphate to phosphatidylinositol, for a sequential dephosphorylation of phosphatidylinositol 4,5-bisphosphate at the 5 and 4 position of inositol, thus playing an important role in the …
Q9Y271	CYSLTR1	Cysteinyl leukotriene D4 receptor; Receptor for cysteinyl leukotrienes mediating bronchoconstriction of individuals with and without asthma. Stimulation by LTD4 results in the contraction and proliferation of smooth muscle, edema, eosinophil migration and damage to the mucus layer in the lung. This response is mediated via a G-protein that activates a phosphatidylinositol-calcium second messenger…
Q9Y266	NUDC	Nuclear distribution protein C homolog; Plays a role in neurogenesis and neuronal migration (By similarity). Necessary for correct formation of mitotic spindles and chromosome separation during mitosis. Necessary for cytokinesis and cell proliferation; NudC family
Q9Y264	ANGPT4	Angiopoietin 4; Binds to TEK/TIE2, modulating ANGPT1 signaling. Can induce tyrosine phosphorylation of TEK/TIE2. Promotes endothelial cell survival, migration and angiogenesis; Fibrinogen C domain containing
Q9Y220	GRB7	Epidermal growth factor receptor GRB-7; Adapter protein that interacts with the cytoplasmic domain of numerous receptor kinases and modulates down-stream signaling. Promotes activation of down-stream protein kinases, including STAT3, AKT1, MAPK1 and/or MAPK3. Promotes activation of HRAS. Plays a role in signal transduction in response to EGF. Plays a role in the regulation of cell proliferation a…
Q9UQP5	RABGAP1L	RAB GTPase activating protein 1-like; GTP-hydrolysis activating protein (GAP) for small GTPase RAB22A, converting active RAB22A-GTP to the inactive form RAB22A- GDP. Plays a role in endocytosis and intracellular protein transport. Recruited by ANK2 to phosphatidylinositol 3-phosphate (PI3P)-positive early endosomes, where it inactivates RAB22A, and promotes polarized trafficking to the leading ed…
Q9UQP3	TNN	Tenascin N; Extracellular matrix protein that seems to be a ligand for ITGA8:ITGB1, ITGAV:ITGB1 and ITGA4:ITGB1 (By similarity). Involved in neurite outgrowth and cell migration in hippocampal explants (By similarity). During endochondral bone formation, inhibits proliferation and differentiation of proteoblasts mediated by canonical WNT signaling (By similarity). In tumors, stimulates angiogenes…
Q9UQH7	FGFR2	Fibroblast growth factor receptor 2; Tyrosine-protein kinase that acts as cell-surface receptor for fibroblast growth factors and plays an essential role in the regulation of cell proliferation, differentiation, migration and apoptosis, and in the regulation of embryonic development. Required for normal embryonic patterning, trophoblast function, limb bud development, lung morphogenesis, osteogen…
Q9UPZ6	THSD7A	Thrombospondin type-1 domain-containing protein 7A; The soluble form promotes endothelial cell migration and filopodia formationduring angiogenesis via a FAK-dependent mechanism.
Q9UPM6	LHX6	LIM/homeobox protein Lhx6.1; Probable transcription factor required for the expression of a subset of genes involved in interneurons migration and development. Functions in the specification of cortical interneuron subtypes and in the migration of GABAergic interneuron precursors from the subpallium to the cerebral cortex (By similarity); LIM class homeoboxes
Q9UNT4	TRIP6	Thyroid receptor-interacting protein 6; Relays signals from the cell surface to the nucleus to weaken adherens junction and promote actin cytoskeleton reorganization and cell invasiveness. Involved in lysophosphatidic acid-induced cell adhesion and migration. Acts as a transcriptional coactivator for NF-kappa-B and JUN, and mediates the transrepression of these transcription factors induced by gl…
Q9UNG2	TNFSF18	Tumor necrosis factor (ligand) superfamily, member 18; Cytokine that binds to TNFRSF18/AITR/GITR. Regulates T- cell responses. Can function as costimulator and lower the threshold for T-cell activation and T-cell proliferation. Important for interactions between activated T-lymphocytes and endothelial cells. Mediates activation of NF-kappa-B. Triggers increased phosphorylation of STAT1 and up-reg…
Q9UNA0	ADAMTS5	A disintegrin and metalloproteinase with thrombospondin motifs 11; Metalloproteinase that plays an important role in connective tissue organization, development, inflammation, arthritis, and cell migration. ADAMTS5 is an extracellular matrix (ECM) degrading enzyme that show proteolytic activity toward the hyalectan group of chondroitin sulfate proteoglycans (CSPGs) including aggrecan, versican, b…
Q9UM54	MYO6	Unconventional myosin-VI; Myosins are actin-based motor molecules with ATPase activity. Unconventional myosins serve in intracellular movements. Myosin 6 is a reverse-direction motor protein that moves towards the minus-end of actin filaments. Has slow rate of actin-activated ADP release due to weak ATP binding. Functions in a variety of intracellular processes such as vesicular membrane traffick…
Q9ULL4	PLXNB3	Plexin B3; Receptor for SEMA5A that plays a role in axon guidance, invasive growth and cell migration. Stimulates neurite outgrowth and mediates Ca(2+)/Mg(2+)-dependent cell aggregation. In glioma cells, SEMA5A stimulation of PLXNB3 results in the disassembly of F-actin stress fibers, disruption of focal adhesions and cellular collapse as well as inhibition of cell migration and invasion through …
Q9UL25	RAB21	RAB21, member RAS oncogene family; Regulates integrin internalization and recycling, but does not influence the traffic of endosomally translocated receptors in general. As a result, may regulate cell adhesion and migration (By similarity). During the mitosis of adherent cells, controls the endosomal trafficking of integrins which is required for the successful completion of cytokinesis. Involved…
Q9UKW4	VAV3	Vav 3 guanine nucleotide exchange factor; Exchange factor for GTP-binding proteins RhoA, RhoG and, to a lesser extent, Rac1. Binds physically to the nucleotide-free states of those GTPases. Plays an important role in angiogenesis. Its recruitment by phosphorylated EPHA2 is critical for EFNA1- induced RAC1 GTPase activation and vascular endothelial cell migration and assembly (By similarity). May …
Q9UKB5	AJAP1	Adherens junctions associated protein 1; Plays a role in cell adhesion and cell migration.
Q9UK33	ZNF580	Zinc finger protein 580; Involved in the regulation of endothelial cell proliferation and migration. Mediates H(2)O(2)-induced leukocyte chemotaxis by elevating interleukin-8 production and may play a role in inflammation. May be involved in transcriptional regulation; Zinc fingers C2H2-type
Q9UJZ1	STOML2	Stomatin-like protein 2, mitochondrial; Mitochondrial protein that probably regulates the biogenesis and the activity of mitochondria. Stimulates cardiolipin biosynthesis, binds cardiolipin-enriched membranes where it recruits and stabilizes some proteins including prohibitin and may therefore act in the organization of functional microdomains in mitochondrial membranes. Through regulation of the…
Q9UIW2	PLXNA1	Semaphorin receptor NOV; Coreceptor for SEMA3A, SEMA3C, SEMA3F and SEMA6D. Necessary for signaling by class 3 semaphorins and subsequent remodeling of the cytoskeleton. Plays a role in axon guidance, invasive growth and cell migration. Class 3 semaphorins bind to a complex composed of a neuropilin and a plexin. The plexin modulates the affinity of the complex for specific semaphorins, and its cyt…
Q9UIU6	SIX4	Sine oculis homeobox homolog 4; Transcriptional regulator which can act as both a transcriptional repressor and activator by binding a DNA sequence on these target genes and is involved in processes like cell differentiation, cell migration and cell survival. Transactivates gene expression by binding a 5'-[CAT]A[CT][CT][CTG]GA[GAT]-3' motif present in the Trex site and a 5'-TCA[AG][AG]TTNC-3' mot…
Q9UI08	EVL	Ena/vasodilator-stimulated phosphoprotein-like; Ena/VASP proteins are actin-associated proteins involved in a range of processes dependent on cytoskeleton remodeling and cell polarity such as axon guidance and lamellipodial and filopodial dynamics in migrating cells. EVL enhances actin nucleation and polymerization; Belongs to the Ena/VASP family.
Q9UHG0	DCDC2	Doublecortin domain-containing protein 2; Protein that plays a role in the inhibition of canonical Wnt signaling pathway. May be involved in neuronal migration during development of the cerebral neocortex (By similarity). Involved in the control of ciliogenesis and ciliary length; Deafness associated genes
Q9UHF1	EGFL7	Multiple epidermal growth factor-like domains protein 7; Regulates vascular tubulogenesis in vivo. Inhibits platelet-derived growth factor (PDGF)-BB-induced smooth muscle cell migration and promotes endothelial cell adhesion to the extracellular matrix and angiogenesis.
Q9UGP4	LIMD1	LIM domain-containing protein 1; Adapter or scaffold protein which participates in the assembly of numerous protein complexes and is involved in several cellular processes such as cell fate determination, cytoskeletal organization, repression of gene transcription, cell-cell adhesion, cell differentiation, proliferation and migration. Positively regulates microRNA (miRNA)-mediated gene silencing …
Q9UGI0	ZRANB1	Zinc finger Ran-binding domain-containing protein 1; Specifically hydrolyzes 'Lys-29'-linked and 'Lys-33'- linked diubiquitin. Also cleaves 'Lys-63'-linked chains, but with 40-fold less efficiency compared to 'Lys-29'-linked ones. Positive regulator of the Wnt signaling pathway that deubiquitinates APC protein, a negative regulator of Wnt-mediated transcription. Plays a role in the regulation of …
Q9UDK3	CSNK1A1	Casein kinase I isoform alpha; Casein kinases are operationally defined by their preferential utilization of acidic proteins such as caseins as substrates. It can phosphorylate a large number of proteins. Participates in Wnt signaling. Phosphorylates CTNNB1 at 'Ser-45'. May phosphorylate PER1 and PER2. May play a role in segregating chromosomes during mitosis. May play a role in keratin cytoskele…
Q9UCS5	FGF2	Fibroblast growth factor 2 (basic); Plays an important role in the regulation of cell survival, cell division, angiogenesis, cell differentiation and cell migration. Functions as potent mitogen in vitro. Can induce angiogenesis; Belongs to the heparin-binding growth factors family.
Q9UCR2	ENPP2	Ectonucleotide pyrophosphatase/phosphodiesterase family member 2; Hydrolyzes lysophospholipids to produce lysophosphatidic acid (LPA) in extracellular fluids. Major substrate is lysophosphatidylcholine. Also can act on sphingosylphosphphorylcholine producing sphingosine-1-phosphate, a modulator of cell motility. Can hydrolyze, in vitro, bis-pNPP, to some extent pNP-TMP, and barely ATP. Involved i…
Q9UCF3	FGG	Fibrinogen gamma chain; Together with fibrinogen alpha (FGA) and fibrinogen beta (FGB), polymerizes to form an insoluble fibrin matrix. Has a major function in hemostasis as one of the primary components of blood clots. In addition, functions during the early stages of wound repair to stabilize the lesion and guide cell migration during re- epithelialization. Was originally thought to be essentia…
Q9UC21	FBLN1	Fibulin 1; Incorporated into fibronectin-containing matrix fibers. May play a role in cell adhesion and migration along protein fibers within the extracellular matrix (ECM). Could be important for certain developmental processes and contribute to the supramolecular organization of ECM architecture, in particular to those of basement membranes. Has been implicated in a role in cellular transformat…
Q9UBW5	BIN2	Breast cancer-associated protein 1; Promotes cell motility and migration, probably via its interaction with the cell membrane and with podosome proteins that mediate interaction with the cytoskeleton. Modulates membrane curvature and mediates membrane tubulation. Plays a role in podosome formation. Inhibits phagocytosis; N-BAR domain containing
Q9P289	MST4	Mammalian STE20-like protein kinase 4; Mediator of cell growth. Modulates apoptosis. In association with STK24 negatively regulates Golgi reorientation in polarized cell migration upon RHO activation; Belongs to the protein kinase superfamily. STE Ser/Thr protein kinase family. STE20 subfamily.
Q9P286	PAK7	P21 protein (Cdc42/Rac)-activated kinase 7; Serine/threonine protein kinase that plays a role in a variety of different signaling pathways including cytoskeleton regulation, cell migration, proliferation or cell survival. Activation by various effectors including growth factor receptors or active CDC42 and RAC1 results in a conformational change and a subsequent autophosphorylation on several ser…
Q9P0L2	MARK1	MAP/microtubule affinity-regulating kinase 1; Serine/threonine-protein kinase involved in cell polarity and microtubule dynamics regulation. Phosphorylates DCX, MAP2, MAP4 and MAPT/TAU. Involved in cell polarity by phosphorylating the microtubule-associated proteins MAP2, MAP4 and MAPT/TAU at KXGS motifs, causing detachment from microtubules, and their disassembly. Involved in the regulation of n…
Q9NZU4	ANGPTL4	Hepatic fibrinogen/angiopoietin-related protein; Protein with hypoxia-induced expression in endothelial cells. May act as a regulator of angiogenesis and modulate tumorigenesis. Inhibits proliferation, migration, and tubule formation of endothelial cells and reduces vascular leakage. May exert a protective function on endothelial cells through an endocrine action. It is directly involved in regul…
Q9NZU0	FLRT3	Fibronectin-like domain-containing leucine-rich transmembrane protein 3; Functions in cell-cell adhesion, cell migration and axon guidance, exerting an attractive or repulsive role depending on its interaction partners. Plays a role in the spatial organization of brain neurons. Plays a role in vascular development in the retina (By similarity). Plays a role in cell-cell adhesion via its interacti…
Q9NYQ8	FAT2	Multiple epidermal growth factor-like domains protein 1; Plays a role in the migration of epidermal cells. May modulate the extracellular space surronding parallel fibers of cerebellar during development (By similarity); Cadherin related
Q9NXW9	ALKBH4	Alpha-ketoglutarate-dependent dioxygenase alkB homolog 4; Dioxygenase that mediates demethylation of actin monomethylated at 'Lys-84' (K84me1), thereby acting as a regulator of actomyosin-processes. Demethylation of actin K84me1 is required for maintaining actomyosin dynamics supporting normal cleavage furrow ingression during cytokinesis and cell migration. May be involved in transcription regul…
Q9NXB0	MKS1	Meckel syndrome type 1 protein; Component of the tectonic-like complex, a complex localized at the transition zone of primary cilia and acting as a barrier that prevents diffusion of transmembrane proteins between the cilia and plasma membranes. Involved in centrosome migration to the apical cell surface during early ciliogenesis. Required for ciliary structure and function, including a role in r…
Q9NWC4	RADIL	Ras-associating and dilute domain-containing protein; Downstream effector of Rap required for cell adhesion and migration of neural crest precursors during development; Belongs to the RADIL family.
Q9NVR7	TBCCD1	TBCC domain-containing protein 1; Plays a role in the regulation of centrosome and Golgi apparatus positioning, with consequences on cell shape and cell migration.
Q9NV57	ADI1	Membrane-type 1 matrix metalloproteinase cytoplasmic tail-binding protein 1; Catalyzes the formation of formate and 2-keto-4- methylthiobutyrate (KMTB) from 1,2-dihydroxy-3-keto-5- methylthiopentene (DHK-MTPene). Also down-regulates cell migration mediated by MMP14. Necessary for hepatitis C virus replication in an otherwise non-permissive cell line.
Q9NRY7	PLSCR2	Ca(2+)-dependent phospholipid scramblase 2; May mediate accelerated ATP-independent bidirectional transbilayer migration of phospholipids upon binding calcium ions that results in a loss of phospholipid asymmetry in the plasma membrane. May play a central role in the initiation of fibrin clot formation, in the activation of mast cells and in the recognition of apoptotic and injured cells by the r…
Q9NRY6	PLSCR3	Ca(2+)-dependent phospholipid scramblase 3; May mediate accelerated ATP-independent bidirectional transbilayer migration of phospholipids upon binding calcium ions that results in a loss of phospholipid asymmetry in the plasma membrane. May play a central role in the initiation of fibrin clot formation, in the activation of mast cells and in the recognition of apoptotic and injured cells by the r…
Q9NRY4	ARHGAP35	Glucocorticoid receptor DNA-binding factor 1; Rho GTPase-activating protein (GAP), binds several acidic phospholipids which inhibits the Rho GAP activity to promote the Rac GAP activity. This binding is inhibited by phosphorylation by PRKCA. Involved in cell differentiation as well as cell adhesion and migration, plays an important role in retinal tissue morphogenesis, neural tube fusion, midline…
Q9NRQ2	PLSCR4	Ca(2+)-dependent phospholipid scramblase 4; May mediate accelerated ATP-independent bidirectional transbilayer migration of phospholipids upon binding calcium ions that results in a loss of phospholipid asymmetry in the plasma membrane. May play a central role in the initiation of fibrin clot formation, in the activation of mast cells and in the recognition of apoptotic and injured cells by the r…
Q9NRA1	PDGFC	Spinal cord-derived growth factor; Growth factor that plays an essential role in the regulation of embryonic development, cell proliferation, cell migration, survival and chemotaxis. Potent mitogen and chemoattractant for cells of mesenchymal origin. Required for normal skeleton formation during embryonic development, especially for normal development of the craniofacial skeleton and for normal d…
Q9NR80	ARHGEF4	APC-stimulated guanine nucleotide exchange factor 1; Acts as guanine nucleotide exchange factor (GEF) for RHOA, RAC1 and CDC42 GTPases. Binding of APC may activate RAC1 GEF activity. The APC-ARHGEF4 complex seems to be involved in cell migration as well as in E-cadherin-mediated cell-cell adhesion. Required for MMP9 up-regulation via the JNK signaling pathway in colorectal tumor cells. Involved i…
Q9NR61	DLL4	Drosophila Delta homolog 4; Involved in the Notch signaling pathway as Notch ligand. Activates NOTCH1 and NOTCH4. Involved in angiogenesis; negatively regulates endothelial cell proliferation and migration and angiogenic sprouting. Essential for retinal progenitor proliferation. Required for suppressing rod fates in late retinal progenitors as well as for proper generation of other retinal cell t…
Q9NQX1	PRDM5	PR domain zinc finger protein 5; Sequence-specific DNA-binding transcription factor. Represses transcription at least in part by recruitment of the histone methyltransferase EHMT2/G9A and histone deacetylases such as HDAC1. Regulates hematopoiesis-associated protein-coding and microRNA (miRNA) genes. May regulate the expression of proteins involved in extracellular matrix development and maintena…
Q9NQW6	ANLN	Anillin, actin binding protein; Required for cytokinesis. Essential for the structural integrity of the cleavage furrow and for completion of cleavage furrow ingression. Plays a role in bleb assembly during metaphase and anaphase of mitosis. May play a significant role in podocyte cell migration; Pleckstrin homology domain containing
Q9NQC3	RTN4	Neuroendocrine-specific protein C homolog; Developmental neurite growth regulatory factor with a role as a negative regulator of axon-axon adhesion and growth, and as a facilitator of neurite branching. Regulates neurite fasciculation, branching and extension in the developing nervous system. Involved in down-regulation of growth, stabilization of wiring and restriction of plasticity in the adult…
Q9NPX6	NFATC2	Nuclear factor of activated T-cells, cytoplasmic, calcineurin-dependent 2; Plays a role in the inducible expression of cytokine genes in T-cells, especially in the induction of the IL-2, IL-3, IL-4, TNF-alpha or GM-CSF. Promotes invasive migration through the activation of GPC6 expression and WNT5A signaling pathway; Nuclear factors of activated T-cells
Q9NPS3	NSMF	NMDA receptor synaptonuclear signaling and neuronal migration factor; Couples NMDA-sensitive glutamate receptor signaling to the nucleus and triggers long-lasting changes in the cytoarchitecture of dendrites and spine synapse processes. Part of the cAMP response element-binding protein (CREB) shut-off signaling pathway. Stimulates outgrowth of olfactory axons and migration of gonadotropin-releasi…
Q9NPB7	PECAM1	Platelet/endothelial cell adhesion molecule 1; Cell adhesion molecule which is required for leukocyte transendothelial migration (TEM) under most inflammatory conditions. Tyr-690 plays a critical role in TEM and is required for efficient trafficking of PECAM1 to and from the lateral border recycling compartment (LBRC) and is also essential for the LBRC membrane to be targeted around migrating leu…
Q9HCY8	S100A14	S100 calcium binding protein A14; Modulates P53/TP53 protein levels, and thereby plays a role in the regulation of cell survival and apoptosis. Depending on the context, it can promote cell proliferation or apoptosis. Plays a role in the regulation of cell migration by modulating the levels of MMP2, a matrix protease that is under transcriptional control of P53/TP53. Does not bind calcium; S100 c…
Q9HCK4	ROBO2	Roundabout, axon guidance receptor, homolog 2 (Drosophila); Receptor for SLIT2, and probably SLIT1, which are thought to act as molecular guidance cue in cellular migration, including axonal navigation at the ventral midline of the neural tube and projection of axons to different regions during neuronal development; Belongs to the immunoglobulin superfamily. ROBO family.
Q9HBL7	PLGRKT	Plasminogen receptor, C-terminal lysine transmembrane protein; Receptor for plasminogen. Regulates urokinase plasminogen activator-dependent and stimulates tissue-type plasminogen activator-dependent cell surface plasminogen activation. Proposed to be part of a local catecholaminergic cell plasminogen activation system that regulates neuroendocrine prohormone processing. Involved in regulation of…
Q9HBL0	TNS1	Tensin 1; Involved in fibrillar adhesion formation. May be involved in cell migration, cartilage development and in linking signal transduction pathways to the cytoskeleton; C2 tensin-type domain containing
Q9H9T3	ELP3	Elongator acetyltransferase complex subunit 3; Catalytic histone acetyltransferase subunit of the RNA polymerase II elongator complex, which is a component of the RNA polymerase II (Pol II) holoenzyme and is involved in transcriptional elongation. Elongator may play a role in chromatin remodeling and is involved in acetylation of histones H3 and probably H4. Involved in acetylation of alpha-tubul…
Q9H9R2	ARHGEF26	Rho guanine nucleotide exchange factor (GEF) 26; Activates RhoG GTPase by promoting the exchange of GDP by GTP. Required for the formation of membrane ruffles during macropinocytosis. Required for the formation of cup-like structures during trans-endothelial migration of leukocytes. In case of Salmonella enterica infection, activated by SopB, which induces cytoskeleton rearrangements and promotes…
Q9H957	BCAS3	Breast carcinoma amplified sequence 3; Plays a role in angiogenesis. Participates in the regulation of cell polarity and directional endothelial cell migration by mediating both the activation and recruitment of CDC42 and the reorganization of the actin cytoskeleton at the cell leading edge. Promotes filipodia formation (By similarity). Functions synergistically with PELP1 as a transcriptional co…
Q9H8W6	PHACTR4	Phosphatase and actin regulator 4; Regulator of protein phosphatase 1 (PP1) required for neural tube and optic fissure closure, and enteric neural crest cell (ENCCs) migration during development. Acts as an activator of PP1 by interacting with PPP1CA and preventing phosphorylation of PPP1CA at 'Thr-320'. During neural tube closure, localizes to the ventral neural tube and activates PP1, leading t…
Q9H8D9	FAM65A	Rho family-interacting cell polarization regulator 1; Downstream effector protein for Rho-type small GTPases that plays a role in cell polarity and directional migration. Acts as an adapter protein, linking active Rho proteins to STK24 and STK26 kinases, and hence positively regulates Golgi reorientation in polarized cell migration upon Rho activation. Involved in the subcellular relocation of ST…
Q9H7V9	NAV1	Pore membrane and/or filament-interacting-like protein 3; May be involved in neuronal migration.
Q9H7S9	ZNF703	Zinc finger elbow-related proline domain protein 1; Transcriptional corepressor which does not bind directly to DNA and may regulate transcription through recruitment of histone deacetylases to gene promoters. Regulates cell adhesion, migration and proliferation. May be required for segmental gene expression during hindbrain development; Belongs to the Elbow/Noc family.
Q9H7D7	WDR26	Myocardial ischemic preconditioning up-regulated protein 2; G-beta-like protein involved in cell signal transduction. Acts as a negative regulator in MAPK signaling pathway. Functions as a scaffolding protein to promote G beta:gamma- mediated PLCB2 plasma membrane translocation and subsequent activation in leukocytes. Acts as a negative regulator of the canonical Wnt signaling pathway through pre…
Q9H7D0	DOCK5	Dedicator of cytokinesis protein 5; Guanine nucleotide exchange factor (GEF) for Rho and Rac. GEF proteins activate small GTPases by exchanging bound GDP for free GTP (By similarity). Along with DOCK1, mediates CRK/CRKL regulation of epithelial and endothelial cell spreading and migration on type IV collagen; DOCK C2 domain containing
Q9H799	C5orf42	Chromosome 5 open reading frame 42; Involved in ciliogenesis. Involved in the establishment of cell polarity required for directional cell migration. Proposed to act in association with the CPLANE (ciliogenesis and planar polarity effectors) complex. Involved in recruitment of peripheral IFT-A proteins to basal bodies (By similarity).
Q9H792	PEAK1	Pseudopodium-enriched atypical kinase 1; Tyrosine kinase that may play a role in cell spreading and migration on fibronectin. May directly or indirectly affect phosphorylation levels of cytoskeleton-associated proteins MAPK1/ERK and PXN.
Q9H6X2	ANTXR1	Tumor endothelial marker 8; Plays a role in cell attachment and migration. Interacts with extracellular matrix proteins and with the actin cytoskeleton. Mediates adhesion of cells to type 1 collagen and gelatin, reorganization of the actin cytoskeleton and promotes cell spreading. Plays a role in the angiogenic response of cultured umbilical vein endothelial cells.
Q9H6E4	CCDC134	Coiled-coil domain-containing protein 134; In extracellular secreted form, promotes proliferation and activation of CD8(+) T cells, suggesting a cytokine-like function. Enhances cytotoxic anti-tumor activity of CD8(+) T cells. May inhibit ERK and JNK signaling activity. May suppress cell migration and invasion activity, via its effects on ERK and JNK signaling; Belongs to the CCDC134 family.
Q9H5V8	CDCP1	Subtractive immunization M plus HEp3-associated 135 kDa protein; May be involved in cell adhesion and cell matrix association. May play a role in the regulation of anchorage versus migration or proliferation versus differentiation via its phosphorylation. May be a novel marker for leukemia diagnosis and for immature hematopoietic stem cell subsets. Belongs to the tetraspanin web involved in tumor…
Q9H4H8	FAM83D	Family with sequence similarity 83, member D; Probable proto-oncogene that regulates cell proliferation, growth, migration and epithelial to mesenchymal transition. Through the degradation of FBXW7, may act indirectly on the expression and downstream signaling of MTOR, JUN and MYC. May play also a role in cell proliferation through activation of the ERK1/ERK2 signaling cascade. May also be import…
Q9H4A2	RET	Proto-oncogene tyrosine-protein kinase receptor Ret; Receptor tyrosine-protein kinase involved in numerous cellular mechanisms including cell proliferation, neuronal navigation, cell migration, and cell differentiation upon binding with glial cell derived neurotrophic factor family ligands. Phosphorylates PTK2/FAK1. Regulates both cell death/survival balance and positional information. Required f…
Q9H401	ZGPAT	Zinc finger CCCH-type with G patch domain-containing protein; Transcription repressor that specifically binds the 5'- GGAG[GA]A[GA]A-3' consensus sequence. Represses transcription by recruiting the chromatin multiprotein complex NuRD to target promoters. Negatively regulates expression of EGFR, a gene involved in cell proliferation, survival and migration. Its ability to repress genes of the EGFR…
Q9H3U7	SMOC2	SPARC-related modular calcium-binding protein 2; Promotes matrix assembly and cell adhesiveness (By similarity). Can stimulate endothelial cell proliferation, migration, as well as angiogenesis; SPARC family
Q9H329	EPB41L4B	Erythrocyte membrane protein band 4.1 like 4B; Up-regulates the activity of the Rho guanine nucleotide exchange factor ARHGEF18 (By similarity). Involved in the regulation of the circumferential actomyosin belt in epithelial cells. Promotes cellular adhesion, migration and motility in vitro and may play a role in wound healing. May have a role in mediating cytoskeletal changes associated with ste…
Q9H2M9	RAB3GAP2	RAB3 GTPase activating protein subunit 2 (non-catalytic); Regulatory subunit of a GTPase activating protein that has specificity for Rab3 subfamily (RAB3A, RAB3B, RAB3C and RAB3D). Rab3 proteins are involved in regulated exocytosis of neurotransmitters and hormones. Rab3 GTPase-activating complex specifically converts active Rab3-GTP to the inactive form Rab3- GDP. Required for normal eye and bra…
Q9H2E6	SEMA6A	Sema domain, transmembrane domain (TM), and cytoplasmic domain, (semaphorin) 6A; Cell surface receptor for PLXNA2 that plays an important role in cell-cell signaling. Required for normal granule cell migration in the developing cerebellum. Promotes reorganization of the actin cytoskeleton and plays an important role in axon guidance in the developing central nervous system. Can act as repulsive a…
Q9H2C1	LHX5	LIM/homeobox protein Lhx5; Plays an essential role in the regulation of neuronal differentiation and migration during development of the central nervous system; LIM class homeoboxes
Q9H1W9	VEGFA	Vascular endothelial growth factor A; Growth factor active in angiogenesis, vasculogenesis and endothelial cell growth. Induces endothelial cell proliferation, promotes cell migration, inhibits apoptosis and induces permeabilization of blood vessels. Binds to the FLT1/VEGFR1 and KDR/VEGFR2 receptors, heparan sulfate and heparin. NRP1/Neuropilin-1 binds isoforms VEGF-165 and VEGF-145. Isoform VEGF…
Q9H1K6	MESDC1	Talin rod domain-containing protein 1; Actin-binding protein which may have an oncogenic function and regulates cell proliferation, migration and invasion in cancer cells.
Q9GZP0	PDGFD	Spinal cord-derived growth factor B; Growth factor that plays an essential role in the regulation of embryonic development, cell proliferation, cell migration, survival and chemotaxis. Potent mitogen for cells of mesenchymal origin. Plays an important role in wound healing. Induces macrophage recruitment, increased interstitial pressure, and blood vessel maturation during angiogenesis. Can initia…
Q9C0H9	SRCIN1	SRC kinase signaling inhibitor 1; Acts as a negative regulator of SRC by activating CSK which inhibits SRC activity and downstream signaling, leading to impaired cell spreading and migration. Regulates dendritic spine morphology. Involved in calcium-dependent exocytosis. May play a role in neurotransmitter release or synapse maintenance.
Q9C0C4	SEMA4C	Semaphorin-4C; Cell surface receptor for PLXNB2 that plays an important role in cell-cell signaling. PLXNB2 binding promotes downstream activation of RHOA and phosphorylation of ERBB2 at 'Tyr-1248'. Required for normal brain development, axon guidance and cell migration (By similarity). Probable signaling receptor which may play a role in myogenic differentiation through activation of the stress-…
Q9C072	PRUNE	Drosophila-related expressed sequence 17; Phosphodiesterase (PDE) that has higher activity toward cAMP than cGMP, as substrate. Plays a role in cell proliferation, migration and differentiation, and acts as a negative regulator of NME1. Plays a role in the regulation of neurogenesis. Involved in the regulation of microtubule polymerization.
Q9BZW1	PLAT	Tissue-type plasminogen activator; Converts the abundant, but inactive, zymogen plasminogen to plasmin by hydrolyzing a single Arg-Val bond in plasminogen. By controlling plasmin-mediated proteolysis, it plays an important role in tissue remodeling and degradation, in cell migration and many other physiopathological events. Plays a direct role in facilitating neuronal migration.
Q9BY27	DGCR6L	DiGeorge syndrome critical region 6-like protein; May play a role in neural crest cell migration into the third and fourth pharyngeal pouches; Belongs to the gonadal family.
Q9BY14	TEX101	Spermatogenesis-related gene protein; Plays a role in fertilization by controlling binding of sperm to zona pellucida and migration of spermatozoa into the oviduct (By similarity). May play a role in signal transduction and promote protein tyrosine phosphorylation (By similarity); LY6/PLAUR domain containing
Q9BX67	JAM3	Junctional adhesion molecule 3; Participates in cell-cell adhesion. It is a counter- receptor for ITGAM, mediating leukocyte-platelet interactions and is involved in the regulation of transepithelial migration of polymorphonuclear neutrophils (PMN). The soluble form is a mediator of angiogenesis; Belongs to the immunoglobulin superfamily.
Q9BWP8	COLEC11	Collectin sub-family member 11; Lectin that binds to various sugars including fucose and mannose. Has a higher affinity for fucose compared to mannose. Does not bind to glucose, N-acetylglucosamine and N- acetylgalactosamine. Also binds lipopolysaccharides (LPS). Involved in fundamental development serving as a guidance cue for neural crest cell migration (By similarity); C-type lectin domain con…
Q9BVQ1	TACC2	Transforming, acidic coiled-coil containing protein 2; Plays a role in the microtubule-dependent coupling of the nucleus and the centrosome. Involved in the processes that regulate centrosome-mediated interkinetic nuclear migration (INM) of neural progenitors (By similarity). May play a role in organizing centrosomal microtubules. May act as a tumor suppressor protein. May represent a tumor progr…
Q9BVA1	TUBB2B	Tubulin, beta 2B class IIb; Tubulin is the major constituent of microtubules. It binds two moles of GTP, one at an exchangeable site on the beta chain and one at a non-exchangeable site on the alpha chain (By similarity). Plays a critical role in proper axon guidance in both central and peripheral axon tracts. Implicated in neuronal migration; Tubulins
Q9BUL8	PDCD10	Cerebral cavernous malformations 3 protein; Promotes cell proliferation. Modulates apoptotic pathways. Increases mitogen-activated protein kinase activity and STK26 activity. Important for cell migration, and for normal structure and assembly of the Golgi complex. Important for KDR/VEGFR2 signaling. Increases the stability of KDR/VEGFR2 and prevents its breakdown. Required for normal cardiovascul…
Q9BSK0	MARVELD1	MARVEL domain-containing protein 1; Microtubule-associated protein that exhibits cell cycle- dependent localization and can inhibit cell proliferation and migration.
Q9BRT3	MIEN1	HBV X-transactivated gene 4 protein; Increases cell migration by inducing filopodia formation at the leading edge of migrating cells. Plays a role in regulation of apoptosis, possibly through control of CASP3. May be involved in a redox-related process; Belongs to the SelWTH family.
Q9BRR0	ZKSCAN3	Zinc finger and SCAN domain-containing protein 13; Transcriptional factor that binds to the consensus sequence 5'-[GT][AG][AGT]GGGG-3' and acts as a repressor of autophagy. Specifically represses expression of genes involved in autophagy and lysosome biogenesis/function such as MAP1LC3B, ULK1 or WIPI2. Associates with chromatin at the ITGB4 and VEGF promoters. Also acts as a transcription activat…
Q9BQL6	FERMT1	Fermitin family homolog 1; Involved in cell adhesion. Contributes to integrin activation. When coexpressed with talin, potentiates activation of ITGA2B. Required for normal keratinocyte proliferation. Required for normal polarization of basal keratinocytes in skin, and for normal cell shape. Required for normal adhesion of keratinocytes to fibronectin and laminin, and for normal keratinocyte migr…
Q9BQ83	SLX1B	SLX1 structure-specific endonuclease subunit homolog B (S. cerevisiae); Catalytic subunit of the SLX1-SLX4 structure-specific endonuclease that resolves DNA secondary structures generated during DNA repair and recombination. Has endonuclease activity towards branched DNA substrates, introducing single-strand cuts in duplex DNA close to junctions with ss-DNA. Has a preference for 5'-flap structure…
Q9BQ83	SLX1A	SLX1 structure-specific endonuclease subunit homolog A (S. cerevisiae); Catalytic subunit of the SLX1-SLX4 structure-specific endonuclease that resolves DNA secondary structures generated during DNA repair and recombination. Has endonuclease activity towards branched DNA substrates, introducing single-strand cuts in duplex DNA close to junctions with ss-DNA. Has a preference for 5'-flap structure…
Q99972	MYOC	Myocilin, trabecular meshwork inducible glucocorticoid response; Secreted glycoprotein regulating the activation of different signaling pathways in adjacent cells to control different processes including cell adhesion, cell-matrix adhesion, cytoskeleton organization and cell migration. Promotes substrate adhesion, spreading and formation of focal contacts. Negatively regulates cell-matrix adhesio…
Q99965	ADAM2	Disintegrin and metalloproteinase domain-containing protein 2; Sperm surface membrane protein that may be involved in sperm-egg plasma membrane adhesion and fusion during fertilization. Could have a direct role in sperm-zona binding or migration of sperm from the uterus into the oviduct. Interactions with egg membrane could be mediated via binding between its disintegrin-like domain to one or mor…
Q99836	MYD88	Myeloid differentiation primary response protein MyD88; Adapter protein involved in the Toll-like receptor and IL-1 receptor signaling pathway in the innate immune response. Acts via IRAK1, IRAK2, IRF7 and TRAF6, leading to NF-kappa-B activation, cytokine secretion and the inflammatory response. Increases IL-8 transcription. Involved in IL-18-mediated signaling pathway. Activates IRF1 resulting i…
Q99731	CCL19	Epstein-Barr virus-induced molecule 1 ligand chemokine; May play a role not only in inflammatory and immunological responses but also in normal lymphocyte recirculation and homing. May play an important role in trafficking of T-cells in thymus, and T-cell and B-cell migration to secondary lymphoid organs. Binds to chemokine receptor CCR7. Recombinant CCL19 shows potent chemotactic activity for T-…
Q99685	MGLL	Lysophospholipase homolog; Converts monoacylglycerides to free fatty acids and glycerol. Hydrolyzes the endocannabinoid 2-arachidonoylglycerol, and thereby contributes to the regulation of endocannabinoid signaling, nociperception and perception of pain (By similarity). Regulates the levels of fatty acids that serve as signaling molecules and promote cancer cell migration, invasion and tumor grow…
Q99646	CDC42BPA	Myotonic dystrophy kinase-related CDC42-binding kinase alpha; Serine/threonine-protein kinase which is an important downstream effector of CDC42 and plays a role in the regulation of cytoskeleton reorganization and cell migration. Regulates actin cytoskeletal reorganization via phosphorylation of PPP1R12C and MYL9/MLC2. In concert with MYO18A and LURAP1, is involved in modulating lamellar actomyo…
Q96SQ7	ATOH8	Class A basic helix-loop-helix protein 21; Transcription factor that binds a palindromic (canonical) core consensus DNA sequence 5'-CANNTG- 3' known as an E-box element, possibly as a heterodimer with other bHLH proteins. Regulates endothelial cell proliferation, migration and tube-like structures formation. Modulates endothelial cell differentiation through NOS3. May be implicated in specificati…
Q96RW7	HMCN1	Hemicentin 1; Promotes cleavage furrow maturation during cytokinesis in preimplantation embryos. May play a role in the architecture of adhesive and flexible epithelial cell junctions. May play a role during myocardial remodeling by imparting an effect on cardiac fibroblast migration; Fibulins
Q96QB1	DLC1	StAR-related lipid transfer protein 12; Functions as a GTPase-activating protein for the small GTPases RHOA, RHOB, RHOC and CDC42, terminating their downstream signaling. This induces morphological changes and detachment through cytoskeletal reorganization, playing a critical role in biological processes such as cell migration and proliferation. Also functions in vivo as an activator of the phosp…
Q96PE1	GPR124	Adhesion G protein-coupled receptor A2; Endothelial receptor which functions as a WNT7-specific coactivator of canonical Wnt signaling (By similarity). Required for normal endothelial cell sprouting and migration in the forebrain and neural tube (By similarity). Has a major role in establishing the blood-brain barrier (By similarity). Binds to the glycosaminoglycans heparin, heparin sulfate, chon…
Q96NG6	DOCK7	Dedicator of cytokinesis protein 7; Functions as a guanine nucleotide exchange factor (GEF), which activates Rac1 and Rac3 Rho small GTPases by exchanging bound GDP for free GTP. Does not have a GEF activity for CDC42. Required for STMN1 'Ser-15' phosphorylation during axon formation and consequently for neuronal polarization. Has a role in pigmentation (By similarity). Involved in the regulation…
Q96NA2	RILP	Rab interacting lysosomal protein; Rab effector playing a role in late endocytic transport to degradative compartments. Involved in the regulation of lysosomal morphology and distribution. Induces recruitment of dynein-dynactin motor complexes to Rab7A-containing late endosome and lysosome compartments. Promotes centripetal migration of phagosomes and the fusion of phagosomes with the late endoso…
Q96N96	SPATA13	APC-stimulated guanine nucleotide exchange factor 2; Acts as guanine nucleotide exchange factor (GEF) for RHOA, RAC1 and CDC42 GTPases. Regulates cell migration and adhesion assembly and disassembly through a RAC1, PI3K, RHOA and AKT1-dependent mechanism. Increases both RAC1 and CDC42 activity, but decreases the amount of active RHOA. Required for MMP9 up- regulation via the JNK signaling pathway…
Q96N64	PWWP2A	PWWP domain-containing protein 2A; H2A.Z-specific chromatin binding protein which may play an important role in the neural crest stem cell migration and differentiation during early development. Also required for proper mitosis progression; PWWP domain containing
Q96LR2	LURAP1	Leucine repeat adapter protein 35A; Acts as an activator of the canonical NF-kappa-B pathway and drive the production of proinflammatory cytokines. Promotes the antigen (Ag)-presenting and priming function of dendritic cells via the canonical NF-kappa-B pathway. In concert with MYO18A and CDC42BPA/CDC42BPB, is involved in modulating lamellar actomyosin retrograde flow that is crucial to cell prot…
Q96L08	SUSD3	Sushi domain-containing protein 3; May play a role in breast tumorigenesis by promoting estrogen-dependent cell proliferation, cell-cell interactions and migration; Sushi domain containing
Q96KR4	LMLN	Leishmanolysin-like (metallopeptidase M8 family); Metalloprotease essential for the coordination of mitotic progression, and also plays a role in cell migration.
Q96KE5	FGFR4	Fibroblast growth factor receptor 4; Tyrosine-protein kinase that acts as cell-surface receptor for fibroblast growth factors and plays a role in the regulation of cell proliferation, differentiation and migration, and in regulation of lipid metabolism, bile acid biosynthesis, glucose uptake, vitamin D metabolism and phosphate homeostasis. Required for normal down-regulation of the expression of …
Q96JQ0	DCHS1	Dachsous cadherin-related 1; Calcium-dependent cell-adhesion protein. Mediates functions in neuroprogenitor cell proliferation and differentiation. In the heart, has a critical role for proper morphogenesis of the mitral valve, acting in the regulation of cell migration involved in valve formation; Cadherin related
Q96J24	CD44	GP90 lymphocyte homing/adhesion receptor; Receptor for hyaluronic acid (HA). Mediates cell-cell and cell-matrix interactions through its affinity for HA, and possibly also through its affinity for other ligands such as osteopontin, collagens, and matrix metalloproteinases (MMPs). Adhesion with HA plays an important role in cell migration, tumor growth and progression. In cancer cells, may play an…
Q96IF1	AJUBA	LIM domain-containing protein ajuba; Adapter or scaffold protein which participates in the assembly of numerous protein complexes and is involved in several cellular processes such as cell fate determination, cytoskeletal organization, repression of gene transcription, mitosis, cell-cell adhesion, cell differentiation, proliferation and migration. Contributes to the linking and/or strengthening o…
Q96I76	GPATCH3	G patch domain-containing protein 3; Involved in transcriptional regulation. It is able to activate transcription from the CXCR4 promoter and therefore it might control neural crest cell migration involved in ocular and craniofacial development. Is a negative regulator of immune antiviral response, acting via down-regulation of RIG-I-like receptors signaling and inhibition of type I interferon pr…
Q96DY7	MTBP	MDM2 binding protein; Inhibits cell migration in vitro and suppresses the invasive behavior of tumor cells (By similarity). May play a role in MDM2-dependent p53/TP53 homeostasis in unstressed cells. Inhibits autoubiquitination of MDM2, thereby enhancing MDM2 stability. This promotes MDM2-mediated ubiquitination of p53/TP53 and its subsequent degradation.
Q96D53	ADCK4	AarF domain-containing protein kinase 4; Atypical kinase involved in the biosynthesis of coenzyme Q, also named ubiquinone, an essential lipid-soluble electron transporter for aerobic cellular respiration. Its substrate specificity is unclear: does not show any protein kinase activity. Probably acts as a small molecule kinase, possibly a lipid kinase that phosphorylates a prenyl lipid in the ubiq…
Q96CZ7	SUN1	Sad1 and UNC84 domain containing 1; As a component of the LINC (LInker of Nucleoskeleton and Cytoskeleton) complex involved in the connection between the nuclear lamina and the cytoskeleton. The nucleocytoplasmic interactions established by the LINC complex play an important role in the transmission of mechanical forces across the nuclear envelope and in nuclear movement and positioning. Required…
Q96CC6	RHBDF1	Epidermal growth factor receptor-related protein; Rhomboid protease-like protein which has no protease activity but regulates the secretion of several ligands of the epidermal growth factor receptor. Indirectly activates the epidermal growth factor receptor signaling pathway and may thereby regulate sleep, cell survival, proliferation and migration.
Q96CC0	HCK	HCK proto-oncogene, Src family tyrosine kinase; Non-receptor tyrosine-protein kinase found in hematopoietic cells that transmits signals from cell surface receptors and plays an important role in the regulation of innate immune responses, including neutrophil, monocyte, macrophage and mast cell functions, phagocytosis, cell survival and proliferation, cell adhesion and migration. Acts downstream …
Q96BR1	ENSP00000429022	Serum/glucocorticoid-regulated kinase-like; Serine/threonine-protein kinase which is involved in the regulation of a wide variety of ion channels, membrane transporters, cell growth, proliferation, survival and migration. Up-regulates Na(+) channels: SCNN1A/ENAC and SCN5A, K(+) channels: KCNA3/KV1.3, KCNE1, KCNQ1 and KCNH2/HERG, epithelial Ca(2+) channels: TRPV5 and TRPV6, chloride channel: BSND,…
Q96BR1	SGK3	Serum/glucocorticoid regulated kinase family, member 3; Serine/threonine-protein kinase which is involved in the regulation of a wide variety of ion channels, membrane transporters, cell growth, proliferation, survival and migration. Up-regulates Na(+) channels: SCNN1A/ENAC and SCN5A, K(+) channels: KCNA3/KV1.3, KCNE1, KCNQ1 and KCNH2/HERG, epithelial Ca(2+) channels: TRPV5 and TRPV6, chloride ch…
Q96BF3	TMIGD2	Transmembrane and immunoglobulin domain-containing protein 2; Plays a role in cell-cell interaction, cell migration, and angiogenesis. Through interaction with HHLA2, costimulates T- cells in the context of TCR-mediated activation. Enhances T-cell proliferation and cytokine production via an AKT-dependent signaling cascade; Immunoglobulin like domain containing
Q96B42	TMEM18	Transmembrane protein 18; Transcription repressor. Sequence-specific ssDNA and dsDNA binding protein, with preference for GCT end CTG repeats. Cell migration modulator which enhances the glioma-specific migration ability of neural stem cells (NSC) and neural precursor cells (NPC); Belongs to the TMEM18 family.
Q969P0	IGSF8	Keratinocytes-associated transmembrane protein 4; May play a key role in diverse functions ascribed to CD81 and CD9 such as oocytes fertilization or hepatitis C virus function. May regulate proliferation and differentiation of keratinocytes. May be a negative regulator of cell motility: suppresses T-cell mobility coordinately with CD81, associates with CD82 to suppress prostate cancer cell migrat…
Q93045	STMN2	Superior cervical ganglion-10 protein; Regulator of microtubule stability. When phosphorylated by MAPK8, stabilizes microtubules and consequently controls neurite length in cortical neurons. In the developing brain, negatively regulates the rate of exit from multipolar stage and retards radial migration from the ventricular zone (By similarity); Stathmins
Q92913	FGF13	Fibroblast growth factor homologous factor 2; Microtubule-binding protein which directly binds tubulin and is involved in both polymerization and stabilization of microtubules. Through its action on microtubules, may participate to the refinement of axons by negatively regulating axonal and leading processes branching. Plays a crucial role in neuron polarization and migration in the cerebral cort…
Q92854	SEMA4D	Semaphorin-4D; Cell surface receptor for PLXN1B and PLXNB2 that plays an important role in cell-cell signaling. Promotes reorganization of the actin cytoskeleton and plays a role in axonal growth cone guidance in the developing central nervous system. Regulates dendrite and axon branching and morphogenesis. Promotes the migration of cerebellar granule cells and of endothelial cells. Plays a role …
Q92839	HAS1	Hyaluronic acid synthase 1; Catalyzes the addition of GlcNAc or GlcUA monosaccharides to the nascent hyaluronan polymer. Therefore, it is essential to hyaluronan synthesis a major component of most extracellular matrices that has a structural role in tissues architectures and regulates cell adhesion, migration and differentiation. This is one of the isozymes catalyzing that reaction. Also able to…
Q92819	HAS2	Hyaluronic acid synthase 2; Catalyzes the addition of GlcNAc or GlcUA monosaccharides to the nascent hyaluronan polymer. Therefore, it is essential to hyaluronan synthesis a major component of most extracellular matrices that has a structural role in tissues architectures and regulates cell adhesion, migration and differentiation. This is one of the isozymes catalyzing that reaction and it is par…
Q92729	PTPRU	Protein tyrosine phosphatase, receptor type, U; Tyrosine-protein phosphatase which dephosphorylates CTNNB1. Regulates CTNNB1 function both in cell adhesion and signaling. May function in cell proliferation and migration and play a role in the maintenance of epithelial integrity. May play a role in megakaryocytopoiesis; Belongs to the protein-tyrosine phosphatase family. Receptor class 2B subfamil…
Q92633	LPAR1	Lysophosphatidic acid receptor Edg-2; Receptor for lysophosphatidic acid (LPA). Plays a role in the reorganization of the actin cytoskeleton, cell migration, differentiation and proliferation, and thereby contributes to the responses to tissue damage and infectious agents. Activates downstream signaling cascades via the G(i)/G(o), G(12)/G(13), and G(q) families of heteromeric G proteins. Signalin…
Q92625	ANKS1A	Ankyrin repeat and sterile alpha motif domain containing 1A; Regulator of different signaling pathways. Regulates EPHA8 receptor tyrosine kinase signaling to control cell migration and neurite retraction (By similarity); Ankyrin repeat domain containing
Q92614	MYO18A	Molecule associated with JAK3 N-terminus; May link Golgi membranes to the cytoskeleton and participate in the tensile force required for vesicle budding from the Golgi. Thereby, may play a role in Golgi membrane trafficking and could indirectly give its flattened shape to the Golgi apparatus. Alternatively, in concert with LURAP1 and CDC42BPA/CDC42BPB, has been involved in modulating lamellar act…
Q92608	DOCK2	Dedicator of cytokinesis protein 2; Involved in cytoskeletal rearrangements required for lymphocyte migration in response of chemokines. Activates RAC1 and RAC2, but not CDC42, by functioning as a guanine nucleotide exchange factor (GEF), which exchanges bound GDP for free GTP. May also participate in IL2 transcriptional activation via the activation of RAC2; Belongs to the DOCK family.
Q8WZ75	ROBO4	Roundabout, axon guidance receptor, homolog 4 (Drosophila); Receptor for Slit proteins, at least for SLIT2, and seems to be involved in angiogenesis and vascular patterning. May mediate the inhibition of primary endothelial cell migration by Slit proteins (By similarity); Belongs to the immunoglobulin superfamily. ROBO family.
Q8WZ73	RFFL	Ring finger and FYVE-like domain containing E3 ubiquitin protein ligase; E3 ubiquitin-protein ligase that regulates several biological processes through the ubiquitin-mediated proteasomal degradation of various target proteins. Mediates 'Lys-48'-linked polyubiquitination of PRR5L and its subsequent proteasomal degradation thereby indirectly regulating cell migration through the mTORC2 complex. Ub…
Q8WXU2	DYX1C1	Dyslexia susceptibility 1 candidate gene 1 protein; Axonemal dynein assembly factor required for ciliary motility. Involved in neuronal migration during development of the cerebral neocortex. May regulate the stability and proteasomal degradation of the estrogen receptors that play an important role in neuronal differentiation, survival and plasticity.
Q8WUY2	DOCK8	Dedicator of cytokinesis protein 8; Guanine nucleotide exchange factor (GEF) which specifically activates small GTPase CDC42 by exchanging bound GDP for free GTP. During immune responses, required for interstitial dendritic cell (DC) migration by locally activating CDC42 at the leading edge membrane of DC (By similarity). Required for CD4(+) T-cell migration in response to chemokine stimulation b…
Q8WUJ3	CEMIP	Cell migration-inducing and hyaluronan-binding protein; Mediates depolymerization of hyaluronic acid (HA) via the cell membrane-associated clathrin-coated pit endocytic pathway. Binds to hyaluronic acid. Hydrolyzes high molecular weight hyaluronic acid to produce an intermediate-sized product, a process that may occur through rapid vesicle endocytosis and recycling without intracytoplasmic accumu…
Q8WUJ0	STYX	Serine/threonine/tyrosine interacting protein; Catalytically inactive phosphatase. Acts as a nuclear anchor for MAPK1/MAPK3 (ERK1/ERK2). Modulates cell-fate decisions and cell migration by spatiotemporal regulation of MAPK1/MAPK3 (ERK1/ERK2). Seems to play a role in spermiogenesis (By similarity); Belongs to the protein-tyrosine phosphatase family. Non-receptor class subfamily.
Q8TEY7	USP33	Ubiquitin-specific-processing protease 33; Deubiquitinating enzyme involved in various processes such as centrosome duplication, cellular migration and beta-2 adrenergic receptor/ADRB2 recycling. Involved in regulation of centrosome duplication by mediating deubiquitination of CCP110 in S and G2/M phase, leading to stabilize CCP110 during the period which centrioles duplicate and elongate. Involv…
Q8TE02	ELP5	Elongator acetyltransferase complex subunit 5; Acts as subunit of the RNA polymerase II elongator complex, which is a histone acetyltransferase component of the RNA polymerase II (Pol II) holoenzyme and is involved in transcriptional elongation. Elongator may play a role in chromatin remodeling and is involved in acetylation of histones H3 and probably H4. Involved in cell migration (By similarit…
Q8TB73	NDNF	Neuron-derived neurotrophic factor; Promotes matrix assembly and cell adhesiveness (By similarity). Promotes neuron migration, growth and survival as well as neurite outgrowth. Promotes endothelial cell survival, vessel formation and plays an important role in the process of revascularization through NOS3-dependent mechanisms.
Q8NHP6	MOSPD2	Motile sperm domain-containing protein 2; Promotes migration of primary monocytes and neutrophils, in response to various chemokines.
Q8NFP4	MDGA1	MAM domain-containing glycosylphosphatidylinositol anchor protein 1; Required for radial migration of cortical neurons in the superficial layer of the neocortex (By similarity). Plays a role in the formation or maintenance of inhibitory synapses. May function by inhibiting the activity of NLGN2; I-set domain containing
Q8NFL0	B3GNT7	UDP-GlcNAc:betaGal beta-1,3-N-acetylglucosaminyltransferase 7; May be involved in keratane sulfate biosynthesis. Transfers N-acetylgalactosamine on to keratan sulfate-related glycans. May play a role in preventing cells from migrating out of the original tissues and invading surrounding tissues; Beta 3-glycosyltransferases
Q8NFA7	PTK7	Inactive tyrosine-protein kinase 7; Inactive tyrosine kinase involved in Wnt signaling pathway. Component of both the non-canonical (also known as the Wnt/planar cell polarity signaling) and the canonical Wnt signaling pathway. Functions in cell adhesion, cell migration, cell polarity, proliferation, actin cytoskeleton reorganization and apoptosis. Has a role in embryogenesis, epithelial tissue o…
Q8NBR3	PDPN	Glycoprotein 36; Mediates effects on cell migration and adhesion through its different partners. During development plays a role in blood and lymphatic vessels separation by binding CLEC1B, triggering CLEC1B activation in platelets and leading to platelet activation and/or aggregation. Interaction with CD9, on the contrary, attenuates platelet aggregation induced by PDPN. Through MSN or EZR inter…
Q8NBF6	AVL9	Late secretory pathway protein AVL9 homolog; Functions in cell migration.
Q8N9R8	SCAI	Suppressor of cancer cell invasion protein; Tumor suppressor which functions to suppress MKL1- induced SRF transcriptional activity. May function in the RHOA- DIAPH1 signal transduction pathway and regulate cell migration through transcriptional regulation of ITGB1; Belongs to the SCAI family.
Q8N9B8	RASGEF1A	Ras-GEF domain-containing family member 1A; Guanine nucleotide exchange factor (GEF) with specificity for RAP2A, KRAS, HRAS, and NRAS (in vitro). Plays a role in cell migration.
Q8N960	CEP120	Coiled-coil domain-containing protein 100; Plays a role in the microtubule-dependent coupling of the nucleus and the centrosome. Involved in the processes that regulate centrosome-mediated interkinetic nuclear migration (INM) of neural progenitors and for proper positioning of neurons during brain development. Also implicated in the migration and selfrenewal of neural progenitors. Required for ce…
Q8N8S7	ENAH	Enabled homolog (Drosophila); Ena/VASP proteins are actin-associated proteins involved in a range of processes dependent on cytoskeleton remodeling and cell polarity such as axon guidance and lamellipodial and filopodial dynamics in migrating cells. ENAH induces the formation of F-actin rich outgrowths in fibroblasts. Acts synergistically with BAIAP2-alpha and downstream of NTN1 to promote filipo…
Q8N6Z0	FILIP1L	Protein down-regulated in ovarian cancer 1; Acts as a regulator of the antiangiogenic activity on endothelial cells. When overexpressed in endothelial cells, leads to inhibition of cell proliferation and migration and an increase in apoptosis. Inhibits melanoma growth When expressed in tumor- associated vasculature.
Q8N6Q3	CD177	Polycythemia rubra vera protein 1; In association with beta-2 integrin heterodimer ITGAM/CD11b and ITGB2/CD18, mediates activation of TNF-alpha primed neutrophils including degranulation and superoxide production. In addition, by preventing beta-2 integrin internalization and attenuating chemokine signaling favors adhesion over migration. Heterophilic interaction with PECAM1 on endothelial cells …
Q8N6P8	ASTN2	Astrotactin 2; Mediates recycling of the neuronal cell adhesion molecule ASTN1 to the anterior pole of the cell membrane in migrating neurons. Promotes ASTN1 internalization and intracellular transport of endocytosed ASTN1 (By similarity). Selectively binds inositol-4,5-bisphosphate, inositol-3,4,5- trisphosphate and inositol-1,3,4,5-tetrakisphosphate, suggesting it is recruited to membranes that…
Q8N6F7	GCSAM	Germinal center-associated signaling and motility protein; Involved in the negative regulation of lymphocyte motility. It mediates the migration-inhibitory effects of IL6. Serves as a positive regulator of the RhoA signaling pathway. Enhancement of RhoA activation results in inhibition of lymphocyte and lymphoma cell motility by activation of its downstream effector ROCK. Is a regulator of B-cell…
Q8N5H7	SH2D3C	SH2 domain-containing Eph receptor-binding protein 1; Eph receptor-binding protein which may be a positive regulator of TCR signaling. Binding to BCAR1 is required to induce membrane ruffling and promote EGF-dependent cell migration (By similarity); NSP adaptor proteins
Q8N5C5	MAPK9	Stress-activated protein kinase JNK2; Serine/threonine-protein kinase involved in various processes such as cell proliferation, differentiation, migration, transformation and programmed cell death. Extracellular stimuli such as proinflammatory cytokines or physical stress stimulate the stress-activated protein kinase/c-Jun N-terminal kinase (SAP/JNK) signaling pathway. In this cascade, two dual s…
Q8N556	AFAP1	110 kDa actin filament-associated protein; Can cross-link actin filaments into both network and bundle structures (By similarity). May modulate changes in actin filament integrity and induce lamellipodia formation. May function as an adapter molecule that links other proteins, such as SRC and PKC to the actin cytoskeleton. Seems to play a role in the development and progression of prostate adenoc…
Q8N392	ARHGAP18	Rho-type GTPase-activating protein 18; Rho GTPase activating protein that suppresses F-actin polymerization by inhibiting Rho. Rho GTPase activating proteins act by converting Rho-type GTPases to an inactive GDP-bound state. Plays a key role in tissue tension and 3D tissue shape by regulating cortical actomyosin network formation. Acts downstream of YAP1 and inhibits actin polymerization, which i…
Q8N1I0	DOCK4	Dedicator of cytokinesis protein 4; Involved in regulation of adherens junction between cells. Plays a role in cell migration. Functions as a guanine nucleotide exchange factor (GEF), which activates Rap1 small GTPase by exchanging bound GDP for free GTP; DOCK C2 domain containing
Q8N1F7	NUP93	Nuclear pore complex protein Nup93; Plays a role in the nuclear pore complex (NPC) assembly and/or maintenance. May anchor nucleoporins, but not NUP153 and TPR, to the NPC. During renal development, regulates podocyte migration and proliferation through SMAD4 signaling.
Q8IZW8	TNS4	C-terminal tensin-like protein; May be involved in cell migration, cartilage development and in linking signal transduction pathways to the cytoskeleton (By similarity). May promote apoptosis, via its cleavage by caspase-3; SH2 domain containing
Q8IZE3	SCYL3	Protein-associating with the carboxyl-terminal domain of ezrin; May play a role in regulating cell adhesion/migration complexes in migrating cells; SCY1 like pseudokinases
Q8IYX4	DND1	RNA-binding motif, single-stranded-interacting protein 4; RNA-binding factor that positively regulates gene expression by prohibiting miRNA-mediated gene suppression. Relieves miRNA repression in germline cells (By similarity). Prohibits the function of several miRNAs by blocking the accessibility of target mRNAs. Sequence-specific RNA-binding factor that binds specifically to U-rich regions (URR…
Q8IYD8	FANCM	Fanconi anemia-associated polypeptide of 250 kDa; DNA-dependent ATPase component of the Fanconi anemia (FA) core complex. Required for the normal activation of the FA pathway, leading to monoubiquitination of the FANCI-FANCD2 complex in response to DNA damage, cellular resistance to DNA cross-linking drugs, and prevention of chromosomal breakage. In complex with CENPS and CENPX, binds double-stra…
Q8IX05	CD302	Type I transmembrane C-type lectin receptor DCL-1; Potential multifunctional C-type lectin receptor that may play roles in endocytosis and phagocytosis as well as in cell adhesion and migration.
Q8IVW8	SPNS2	Spinster homolog 2 (Drosophila); Sphingolipid transporter required for migration of myocardial precursors. Transports sphingosine 1-phosphate (S1P), a secreted lipid mediator that plays critical roles in cardiovascular, immunological, and neural development and function. Mediates the export of S1P from cells in the extraembryonic yolk syncytial layer (YSL), thereby regulating myocardial precursor…
Q8IVT2	MISP	Mitotic interactor and substrate of PLK1; Plays a role in mitotic spindle orientation and mitotic progression. Regulates the distribution of dynactin at the cell cortex in a PLK1-dependent manner, thus stabilizing cortical and astral microtubule attachments required for proper mitotic spindle positioning. May link microtubules to the actin cytospkeleton and focal adhesions. May be required for di…
Q8IVF7	FMNL3	Formin homology 2 domain-containing protein 3; Plays a role in the regulation of cell morphology and cytoskeletal organization. Required in the control of cell shape and migration. Required for developmental angiogenesis (By similarity). In this process, required for microtubule reorganization and for efficient endothelial cell elongation. In quiescent endothelial cells, triggers rearrangement of…
Q8IVF5	TIAM2	T-lymphoma invasion and metastasis-inducing protein 2; Modulates the activity of RHO-like proteins and connects extracellular signals to cytoskeletal activities. Acts as a GDP- dissociation stimulator protein that stimulates the GDP-GTP exchange activity of RHO-like GTPases and activates them. Mediates extracellular laminin signals to activate Rac1, contributing to neurite growth. Involved in lam…
Q86Z20	CCDC125	Coiled-coil domain-containing protein 125; May be involved in the regulation of cell migration.
Q86YT9	AMICA1	Adhesion molecule interacting with CXADR antigen 1; Transmembrane protein of the plasma membrane of leukocytes that control their migration and activation through interaction with CXADR, a plasma membrane receptor found on adjacent epithelial and endothelial cells. The interaction between both receptors mediates the activation of gamma-delta T-cells, a subpopulation of T-cells residing in epithel…
Q86Y34	GPR97	Adhesion G protein-coupled receptor G3; Orphan receptor that regulates migration of lymphatic endothelial cells in vitro via the small GTPases RhoA and CDC42. Regulates B-cell development (By similarity). Seems to signal through G-alpha(q)-proteins.
Q86UN3	RTN4RL2	Nogo-66 receptor-related protein 2; Cell surface receptor that plays a functionally redundant role in the inhibition of neurite outgrowth mediated by MAG (By similarity). Plays a functionally redundant role in postnatal brain development. Contributes to normal axon migration across the brain midline and normal formation of the corpus callosum. Does not seem to play a significant role in regulatin…
Q86UN2	RTN4RL1	Nogo-66 receptor-related protein 3; Cell surface receptor. Plays a functionally redundant role in postnatal brain development and in regulating axon regeneration in the adult central nervous system. Contributes to normal axon migration across the brain midline and normal formation of the corpus callosum. Protects motoneurons against apoptosis; protection against apoptosis is probably mediated by …
Q7Z7B0	FILIP1	Filamin A interacting protein 1; By acting through a filamin-A/F-actin axis, it controls the start of neocortical cell migration from the ventricular zone. May be able to induce the degradation of filamin-A.
Q7Z6K5	ARPIN	Actin-related protein 2/3 complex inhibitor; Regulates actin polymerization by inhibiting the actin- nucleating activity of the Arp2/3 complex; the function is competetive with nucleation promoting factors. Participates in an incoherent feedforward loop at the lamellipodium tip where it inhibits the ARP2/2 complex in response to Rac signaling and where Rac also stimulates actin polymerization thr…
Q7Z6J6	FRMD5	FERM domain-containing protein 5; May be involved in regulation of cell migration. May regulate cell-matrix interactions via its interaction with ITGB5 and modifying ITGB5 cytoplasmic tail interactions such as with FERMT2 and TLN1. May regulate ROCK1 kinase activity possibly involved in regulation of actin stress fiber formation; FERM domain containing
Q7Z6B7	SRGAP1	SLIT-ROBO Rho GTPase activating protein 1; GTPase-activating protein for RhoA and Cdc42 small GTPases. Together with CDC42 seems to be involved in the pathway mediating the repulsive signaling of Robo and Slit proteins in neuronal migration. SLIT2, probably through interaction with ROBO1, increases the interaction of SRGAP1 with ROBO1 and inactivates CDC42; F-BAR domain containing
Q7Z5L7	PODN	Podocan; Negatively regulates cell proliferation and cell migration; Small leucine rich repeat proteoglycans
Q7Z4K8	TRIM46	Tripartite, fibronectin type-III and C-terminal SPRY motif protein; Microtubule-associated protein that is involved in the formation of parallel microtubule bundles linked by cross-bridges in the proximal axon. Required for the uniform orientation and maintenance of the parallel microtubule fascicles, which are important for efficient cargo delivery and trafficking in axons. Thereby also required…
Q7Z4I7	LIMS2	LIM and senescent cell antigen-like-containing domain protein 2; Adapter protein in a cytoplasmic complex linking beta- integrins to the actin cytoskeleton, bridges the complex to cell surface receptor tyrosine kinases and growth factor receptors. Plays a role in modulating cell spreading and migration; LIM zinc finger domain containing
Q7Z460	CLASP1	Cytoplasmic linker associated protein 1; Microtubule plus-end tracking protein that promotes the stabilization of dynamic microtubules. Involved in the nucleation of noncentrosomal microtubules originating from the trans-Golgi network (TGN). Required for the polarization of the cytoplasmic microtubule arrays in migrating cells towards the leading edge of the cell. May act at the cell cortex to en…
Q7Z3Z8	PAK3	P21 protein (Cdc42/Rac)-activated kinase 3; Serine/threonine protein kinase that plays a role in a variety of different signaling pathways including cytoskeleton regulation, cell migration, or cell cycle regulation. Plays a role in dendrite spine morphogenesis as well as synapse formation and plasticity. Acts as downstream effector of the small GTPases CDC42 and RAC1. Activation by the binding of…
Q7RTZ2	USP17L1P	Ubiquitin specific peptidase 17-like family member 1, pseudogene; Deubiquitinating enzyme that removes conjugated ubiquitin from specific proteins to regulate different cellular processes that may include cell proliferation, progression through the cell cycle, apoptosis, cell migration, and the cellular response to viral infection.
Q7LC44	ARC	Activity-regulated cytoskeleton-associated protein; Required for consolidation of synaptic plasticity as well as formation of long-term memory. Regulates endocytosis of AMPA receptors in response to synaptic activity. Required for homeostatic synaptic scaling of AMPA receptors (By similarity). Plays a role in the regulation of cell morphology and cytoskeletal organization. Required in the stress …
Q7L8Q4	TNXB	Hexabrachion-like protein; Appears to mediate interactions between cells and the extracellular matrix. Substrate-adhesion molecule that appears to inhibit cell migration. Accelerates collagen fibril formation. May play a role in supporting the growth of epithelial tumors; Fibrinogen C domain containing
Q7L8A9	VASH1	Vasohibin 1; Angiogenesis inhibitor. Inhibits migration, proliferation and network formation by endothelial cells as well as angiogenesis. This inhibitory effect is selective to endothelial cells as it does not affect the migration of smooth muscle cells or fibroblasts. Does not affect the proliferation of cancer cells in vitro, but inhibits tumor growth and tumor angiogenesis. Acts in an autocri…
Q7L0Q8	RHOU	Rho-related GTP-binding protein RhoU; Acts upstream of PAK1 to regulate the actin cytoskeleton, adhesion turnover and increase cell migration. Stimulates quiescent cells to reenter the cell cycle. Has no detectable GTPase activity but its high intrinsic guanine nucleotide exchange activity suggests it is constitutively GTP- bound. Plays a role in the regulation of cell morphology and cytoskeletal…
Q7L099	RUFY3	RUN and FYVE domain-containing protein 3; Plays a role in the generation of neuronal polarity formation and axon growth (By similarity). Implicated in the formation of a single axon by developing neurons (By similarity). May inhibit the formation of additional axons by inhibition of PI3K in minor neuronal processes (By similarity). Plays a role in the formation of F-actin-enriched protrusive stru…
Q7KZI7	MARK2	MAP/microtubule affinity-regulating kinase 2; Serine/threonine-protein kinase involved in cell polarity and microtubule dynamics regulation. Phosphorylates CRTC2/TORC2, DCX, HDAC7, KIF13B, MAP2, MAP4, MAPT/TAU, and RAB11FIP2. Plays a key role in cell polarity by phosphorylating the microtubule-associated proteins MAP2, MAP4 and MAPT/TAU at KXGS motifs, causing detachment from microtubules, and th…
Q76B58	BRINP3	Bone morphogenetic protein/retinoic acid inducible neural-specific 3; Inhibits neuronal cell proliferation by negative regulation of the cell cycle transition. Promotes pituitary gonadotrope cell proliferation, migration and invasion, when overexpressed. May play a role in cell pituitary tumor development; Belongs to the BRINP family.
Q71S69	ADAM15	Metalloproteinase-like, disintegrin-like, and cysteine-rich protein 15; Active metalloproteinase with gelatinolytic and collagenolytic activity. Plays a role in the wound healing process. Mediates both heterotypic intraepithelial cell/T-cell interactions and homotypic T-cell aggregation. Inhibits beta-1 integrin-mediated cell adhesion and migration of airway smooth muscle cells. Suppresses cell m…
Q6ZW31	SYDE1	Synapse defective 1, Rho GTPase, homolog 1 (C. elegans); GTPase activator for the Rho-type GTPases. As a GCM1 downstream effector, it is involved in placental development and positively regulates trophoblast cells migration. It regulates cytoskeletal remodeling by controlling the activity of Rho GTPases including RHOA, CDC42 and RAC1.
Q6ZRV2	FAM83H	Family with sequence similarity 83, member H; May play a major role in the structural organization and calcification of developing enamel. May play a role in keratin cytoskeleton disassembly by recruiting CSNK1A1 to keratin filaments. Thereby, it may regulate epithelial cell migration.
Q6ZP82	CCDC141	Coiled-coil protein associated with myosin II and DISC1; Plays a critical role in radial migration and centrosomal function; Immunoglobulin like domain containing
Q6XE38	SCGB1D4	Secretoglobin, family 1D, member 4; Seems to be involved in the regulation of chemotactic cell migration and invasion; Belongs to the secretoglobin family. Lipophilin subfamily.
Q6WRI0	IGSF10	Calvaria mechanical force protein 608; Involved in the control of early migration of neurons expressing gonadotropin-releasing hormone (GNRH neurons) (By similarity). May be involved in the maintenance of osteochondroprogenitor cells pool (By similarity); I-set domain containing
Q6UXZ4	UNC5D	Unc-5 homolog D (C. elegans); Receptor for the netrin NTN4 that promotes neuronal cell survival (By similarity). Plays a role in cell-cell adhesion and cell guidance. Receptor for netrin involved in cell migration. Plays a role in axon guidance by mediating axon repulsion of neuronal growth cones in the developing nervous system upon ligand binding (By similarity). May play a role in apoptosis in…
Q6UXZ0	TMIGD1	Transmembrane and immunoglobulin domain-containing protein 1; May control cell-cell adhesion, cell migration and proliferation, cell morphology, and protects renal epithelial cells from oxidative cell injury to promote cell survival; I-set domain containing
Q6UW60	PCSK4	Proprotein convertase subtilisin/kexin type 4; Proprotein convertase involved in the processing of hormone and other protein precursors at sites comprised of pairs of basic amino acid residues (By similarity). In males, important for ADAM2 processing as well as other acrosomal proteins with roles in fertilization and critical for normal fertilization events such as sperm capacitation, acrosome re…
Q6UVK1	CSPG4	Melanoma-associated chondroitin sulfate proteoglycan; Proteoglycan playing a role in cell proliferation and migration which stimulates endothelial cells motility during microvascular morphogenesis. May also inhibit neurite outgrowth and growth cone collapse during axon regeneration. Cell surface receptor for collagen alpha 2(VI) which may confer cells ability to migrate on that substrate. Binds t…
Q6UQ28	PLET1	Placenta-expressed transcript 1 protein; Modulates leading keratinocyte migration and cellular adhesion to matrix proteins during a wound-healing response and promotes wound repair. May play a role during trichilemmal differentiation of the hair follicle (By similarity).
Q6Q317	VAV2	Vav 2 guanine nucleotide exchange factor; Guanine nucleotide exchange factor for the Rho family of Ras-related GTPases. Plays an important role in angiogenesis. Its recruitment by phosphorylated EPHA2 is critical for EFNA1-induced RAC1 GTPase activation and vascular endothelial cell migration and assembly (By similarity); Pleckstrin homology domain containing
P35813	PPM1A	Protein phosphatase, Mg2+/Mn2+ dependent, 1A; Enzyme with a broad specificity. Negatively regulates TGF-beta signaling through dephosphorylating SMAD2 and SMAD3, resulting in their dissociation from SMAD4, nuclear export of the SMADs and termination of the TGF-beta-mediated signaling. Dephosphorylates PRKAA1 and PRKAA2. Plays an important role in the termination of TNF-alpha-mediated NF-kappa-B a…
Q6PJF5	RHBDF2	Rhomboid 5 homolog 2 (Drosophila); Rhomboid protease-like protein which has no protease activity but regulates the secretion of several ligands of the epidermal growth factor receptor. Indirectly activates the epidermal growth factor receptor signaling pathway and may thereby regulate sleep, cell survival, proliferation and migration (By similarity); Belongs to the peptidase S54 family.
Q6PIU2	NCEH1	Neutral cholesterol ester hydrolase 1; Hydrolyzes 2-acetyl monoalkylglycerol ether, the penultimate precursor of the pathway for de novo synthesis of platelet-activating factor. May be responsible for cholesterol ester hydrolysis in macrophages, thereby contributing to the development of atherosclerosis. Also involved in organ detoxification by hydrolyzing exogenous organophosphorus compounds. Ma…
Q6MZQ0	PRR5L	Protein observed with Rictor-2; Associates with the mTORC2 complex that regulates cellular processes including survival and organization of the cytoskeleton. Regulates the activity of the mTORC2 complex in a substrate-specific manner preventing for instance the specific phosphorylation of PKCs and thereby controlling cell migration. Plays a role in the stimulation of ZFP36-mediated mRNA decay of …
Q6MZJ1	FLNB	Truncated actin-binding protein; Connects cell membrane constituents to the actin cytoskeleton. May promote orthogonal branching of actin filaments and links actin filaments to membrane glycoproteins. Anchors various transmembrane proteins to the actin cytoskeleton. Interaction with FLNA may allow neuroblast migration from the ventricular zone into the cortical plate. Various interactions and loc…
Q6KC79	NIPBL	Nipped-B homolog (Drosophila); Along with ZNF609, promotes cortical neuron migration during brain development by regulating the transcription of crucial genes in this process. Preferentially binds promoters containing paused RNA polymerase II. Up-regulates the expression of SEMA3A, NRP1, PLXND1 and GABBR2 genes, among others; Armadillo-like helical domain containing
Q6F5E8	RLTPR	RGD motif, leucine rich repeats, tropomodulin domain and proline-rich containing; Cell membrane-cytoskeleton-associated protein that plays a role in the regulation of actin polymerization at the barbed end of actin filaments. Prevents F-actin heterodimeric capping protein (CP) activity at the leading edges of migrating cells, and hence generates uncapped barbed ends and enhances actin polymerizat…
Q69YQ0	SPECC1L	Sperm antigen with calponin homology and coiled-coil domains 1-like; Involved in cytokinesis and spindle organization. May play a role in actin cytoskeleton organization and microtubule stabilization and hence required for proper cell adhesion and migration; Belongs to the cytospin-A family.
Q68DE3	KIAA2018	Basic helix-loop-helix domain-containing protein USF3; Involved in the negative regulation of epithelial- mesenchymal transition, the process by which epithelial cells lose their polarity and adhesion properties to become mesenchymal cells with enhanced migration and invasive properties.
Q68CZ2	TNS3	Tensin-like SH2 domain-containing protein 1; May play a role in actin remodeling. Involved in the dissociation of the integrin-tensin-actin complex. EGF activates TNS4 and down-regulates TNS3 which results in capping the tail of ITGB1. Seems to be involved in mammary cell migration. May be involved in cell migration and bone development (By similarity); C2 tensin-type domain containing
Q5VZK9	LRRC16A	Capping protein regulator and myosin 1 linker protein 1; Cell membrane-cytoskeleton-associated protein that plays a role in the regulation of actin polymerization at the barbed end of actin filaments. Prevents F-actin heterodimeric capping protein (CP) activity at the leading edges of migrating cells, and hence generates uncapped barbed ends and enhances actin polymerization, however, seems unabl…
Q5VY65	SGK1	Serum/glucocorticoid regulated kinase 1; Serine/threonine-protein kinase which is involved in the regulation of a wide variety of ion channels, membrane transporters, cellular enzymes, transcription factors, neuronal excitability, cell growth, proliferation, survival, migration and apoptosis. Plays an important role in cellular stress response. Contributes to regulation of renal Na(+) retention, …
Q5VWQ8	DAB2IP	Disabled homolog 2-interacting protein; Functions as a scaffold protein implicated in the regulation of a large spectrum of both general and specialized signaling pathways. Involved in several processes such as innate immune response, inflammation and cell growth inhibition, apoptosis, cell survival, angiogenesis, cell migration and maturation. Plays also a role in cell cycle checkpoint control; …
Q5VV43	KIAA0319	Dyslexia-associated protein KIAA0319; Involved in neuronal migration during development of the cerebral neocortex. May function in a cell autonomous and a non- cell autonomous manner and play a role in appropriate adhesion between migrating neurons and radial glial fibers. May also regulate growth and differentiation of dendrites.
Q5VV41	ARHGEF16	Rho guanine nucleotide exchange factor (GEF) 16; Guanyl-nucleotide exchange factor of the RHOG GTPase stimulating the exchange of RHOG-associated GDP for GTP. May play a role in chemotactic cell migration by mediating the activation of RAC1 by EPHA2. May also activate CDC42 and mediate activation of CDC42 by the viral protein HPV16 E6; Pleckstrin homology domain containing
Q5T6L9	ERMARD	Endoplasmic reticulum membrane-associated RNA degradation protein; May play a role in neuronal migration during embryonic development.
Q5ST12	DDR1	Epithelial discoidin domain-containing receptor 1; Tyrosine kinase that functions as cell surface receptor for fibrillar collagen and regulates cell attachment to the extracellular matrix, remodeling of the extracellular matrix, cell migration, differentiation, survival and cell proliferation. Collagen binding triggers a signaling pathway that involves SRC and leads to the activation of MAP kinas…
Q5SNT2	TMEM201	Spindle-associated membrane protein 1; Involved in nuclear movement during fibroblast polarization and migration. Proposed to be involved in actin- dependent nuclear movement via association with transmembrane actin-associated nuclear (TAN) lines which are bound to F-actin cables and couple the nucleus to retrograde actin flow (By similarity). Overexpression can recruit Ran GTPase to the nuclear …
Q5QGS0	KIAA2022	XLMR protein related to neurite extension; Involved in neurite outgrowth by regulating cell-cell adhesion via the N-cadherin signaling pathway. May act by regulating expression of protein-coding genes, such as N-cadherins and integrin beta-1 (ITGB1).
Q5JXC2	MIIP	Migration and invasion inhibitory protein; Inhibits glioma cells invasion and down-regulates adhesion- and motility-associated genes such as NFKB2 and ICAM1. Exhibits opposing effects to IGFBP2 on cell invasion.
Q5JVL4	EFHC1	EF-hand domain (C-terminal) containing 1; Microtubule-associated protein which regulates cell division and neuronal migration during cortical development. Necessary for mitotic spindle organization. Necessary for radial and tangential cell migration during brain development, possibly acting as a regulator of cell morphology and process formation during migration. May enhance calcium influx throug…
Q5HYA8	TMEM67	Meckel syndrome type 3 protein; Required for ciliary structure and function. Part of the tectonic-like complex which is required for tissue-specific ciliogenesis and may regulate ciliary membrane composition (By similarity). Involved in centrosome migration to the apical cell surface during early ciliogenesis. Involved in the regulation of cilia length and appropriate number through the control o…
Q53H63	FGFR1	Basic fibroblast growth factor receptor 1; Tyrosine-protein kinase that acts as cell-surface receptor for fibroblast growth factors and plays an essential role in the regulation of embryonic development, cell proliferation, differentiation and migration. Required for normal mesoderm patterning and correct axial organization during embryonic development, normal skeletogenesis and normal developmen…
Q4VCS5	AMOT	Angiomotin; Plays a central role in tight junction maintenance via the complex formed with ARHGAP17, which acts by regulating the uptake of polarity proteins at tight junctions. Appears to regulate endothelial cell migration and tube formation. May also play a role in the assembly of endothelial cell-cell junctions; Belongs to the angiomotin family.
Q3V5L5	MGAT5B	Mannosyl (alpha-1,6-)-glycoprotein beta-1,6-N-acetyl-glucosaminyltransferase, isozyme B; Glycosyltransferase that acts on alpha-linked mannose of N-glycans and O-mannosyl glycans. Catalyzes the transfer of N- acetylglucosamine (GlcNAc) to the beta 1-6 linkage of the mannose residue of GlcNAcbeta1,2-Manalpha on both the alpha1,3- and alpha1,6-linked mannose arms in the core structure of N-glycan. …
Q3SXY8	ARL13B	ADP-ribosylation factor-like protein 2-like 1; Cilium-specific protein required to control the microtubule-based, ciliary axoneme structure. May act by maintaining the association between IFT subcomplexes A and B. Binds GTP but is not able to hydrolyze it; the GTPase activity remains unclear. Required to pattern the neural tube. Involved in cerebral cortex development: required for the initial fo…
Q2NKX8	ERCC6L	Excision repair cross-complementation group 6-like; DNA helicase that acts as an essential component of the spindle assembly checkpoint. Contributes to the mitotic checkpoint by recruiting MAD2 to kinetochores and monitoring tension on centromeric chromatin. Acts as a tension sensor that associates with catenated DNA which is stretched under tension until it is resolved during anaphase. Functions…
Q2M1Z3	ARHGAP31	Rho GTPase activating protein 31; Functions as a GTPase-activating protein (GAP) for RAC1 and CDC42. Required for cell spreading, polarized lamellipodia formation and cell migration.
Q1W6H9	FAM110C	Family with sequence similarity 110, member C; May play a role in microtubule organization. May play a role in cell spreading and cell migration of epithelial cells; the function may involve the AKT1 signaling pathway.
Q17RY6	LY6K	Lymphocyte antigen 6 complex, locus K; Required for sperm migration into the oviduct and male fertility by controlling binding of sperm to zona pellucida (By similarity). May play a role in cell growth; LY6/PLAUR domain containing
Q16832	DDR2	Discoidin domain-containing receptor tyrosine kinase 2; Tyrosine kinase that functions as cell surface receptor for fibrillar collagen and regulates cell differentiation, remodeling of the extracellular matrix, cell migration and cell proliferation. Required for normal bone development. Regulates osteoblast differentiation and chondrocyte maturation via a signaling pathway that involves MAP kinas…
Q16787	LAMA3	Epiligrin 170 kDa subunit; Binding to cells via a high affinity receptor, laminin is thought to mediate the attachment, migration and organization of cells into tissues during embryonic development by interacting with other extracellular matrix components.
Q16658	FSCN1	Fascin actin-bundling protein 1; Organizes filamentous actin into bundles with a minimum of 4.1:1 actin/fascin ratio. Plays a role in the organization of actin filament bundles and the formation of microspikes, membrane ruffles, and stress fibers. Important for the formation of a diverse set of cell protrusions, such as filopodia, and for cell motility and migration; Fascins
Q16644	MAPKAPK3	Mitogen-activated protein kinase-activated protein kinase 3; Stress-activated serine/threonine-protein kinase involved in cytokines production, endocytosis, cell migration, chromatin remodeling and transcriptional regulation. Following stress, it is phosphorylated and activated by MAP kinase p38- alpha/MAPK14, leading to phosphorylation of substrates. Phosphorylates serine in the peptide sequence…
Q16643	DBN1	Developmentally-regulated brain protein; Drebrins might play some role in cell migration, extension of neuronal processes and plasticity of dendrites. Required for actin polymerization at immunological synapses (IS) and for CXCR4 recruitment to IS.
Q16620	NTRK2	Neurotrophic tyrosine kinase, receptor, type 2; Receptor tyrosine kinase involved in the development and the maturation of the central and the peripheral nervous systems through regulation of neuron survival, proliferation, migration, differentiation, and synapse formation and plasticity. Receptor for BDNF/brain-derived neurotrophic factor and NTF4/neurotrophin- 4. Alternatively can also bind NTF…
Q16612	NREP	Neuronal regeneration related protein; May have roles in neural function. Ectopic expression augments motility of gliomas. Promotes also axonal regeneration (By similarity). May also have functions in cellular differentiation (By similarity). Induces differentiation of fibroblast into myofibroblast and myofibroblast ameboid migration. Increases retinoic-acid regulation of lipid-droplet biogenesis…
Q16555	DPYSL2	Collapsin response mediator protein 2; Plays a role in neuronal development and polarity, as well as in axon growth and guidance, neuronal growth cone collapse and cell migration. Necessary for signaling by class 3 semaphorins and subsequent remodeling of the cytoskeleton. May play a role in endocytosis; Belongs to the metallo-dependent hydrolases superfamily. Hydantoinase/dihydropyrimidinase fam…
Q16513	PKN2	Serine/threonine-protein kinase N2; PKC-related serine/threonine-protein kinase and Rho/Rac effector protein that participates in specific signal transduction responses in the cell. Plays a role in the regulation of cell cycle progression, actin cytoskeleton assembly, cell migration, cell adhesion, tumor cell invasion and transcription activation signaling processes. Phosphorylates CTTN in hyalur…
Q16512	PKN1	Serine/threonine-protein kinase N1; PKC-related serine/threonine-protein kinase involved in various processes such as regulation of the intermediate filaments of the actin cytoskeleton, cell migration, tumor cell invasion and transcription regulation. Part of a signaling cascade that begins with the activation of the adrenergic receptor ADRA1B and leads to the activation of MAPK14. Regulates the …
Q16363	LAMA4	Laminin-14 subunit alpha; Binding to cells via a high affinity receptor, laminin is thought to mediate the attachment, migration and organization of cells into tissues during embryonic development by interacting with other extracellular matrix components.
Q15915	ZIC1	Zinc finger protein of the cerebellum 1; Acts as a transcriptional activator. Involved in neurogenesis. Plays important roles in the early stage of organogenesis of the CNS, as well as during dorsal spinal cord development and maturation of the cerebellum. Involved in the spatial distribution of mossy fiber (MF) neurons within the pontine gray nucleus (PGN). Plays a role in the regulation of MF a…
Q15768	EFNB3	EPH-related receptor transmembrane ligand ELK-L3; Cell surface transmembrane ligand for Eph receptors, a family of receptor tyrosine kinases which are crucial for migration, repulsion and adhesion during neuronal, vascular and epithelial development. Binds promiscuously Eph receptors residing on adjacent cells, leading to contact-dependent bidirectional signaling into neighboring cells. The signa…
Q15726	KISS1	KiSS-1 metastasis-suppressor; Metastasis suppressor protein in malignant melanomas and in some breast cancers. May regulate events downstream of cell- matrix adhesion, perhaps involving cytoskeletal reorganization. Generates a C-terminally amidated peptide, metastin which functions as the endogenous ligand of the G-protein coupled receptor GPR54. Activation of the receptor inhibits cell prolifera…
Q15678	PTPN14	Protein tyrosine phosphatase, non-receptor type 14; Protein tyrosine phosphatase which may play a role in the regulation of lymphangiogenesis, cell-cell adhesion, cell- matrix adhesion, cell migration, cell growth and also regulates TGF-beta gene expression, thereby modulating epithelial- mesenchymal transition. Mediates beta-catenin dephosphorylation at adhesion junctions. Acts as a negative reg…
Q15669	RHOH	Rho-related GTP-binding protein RhoH; Negative regulator of hematopoietic progenitor cell proliferation, survival and migration. Critical regulator of thymocyte development and T-cell antigen receptor (TCR) signaling by mediating recruitment and activation of ZAP70. Required for phosphorylation of CD3Z, membrane translocation of ZAP70 and subsequent activation of the ZAP70-mediated pathways. Esse…
Q15555	MAPRE2	Microtubule-associated protein, RP/EB family, member 2; May be involved in microtubule polymerization, and spindle function by stabilizing microtubules and anchoring them at centrosomes. May play a role in cell migration (By similarity); Belongs to the MAPRE family.
Q15389	ANGPT1	Angiopoietin 1; Binds and activates TEK/TIE2 receptor by inducing its dimerization and tyrosine phosphorylation. Plays an important role in the regulation of angiogenesis, endothelial cell survival, proliferation, migration, adhesion and cell spreading, reorganization of the actin cytoskeleton, but also maintenance of vascular quiescence. Required for normal angiogenesis and heart development dur…
Q15303	ERBB4	V-erb-b2 avian erythroblastic leukemia viral oncogene homolog 4; Tyrosine-protein kinase that plays an essential role as cell surface receptor for neuregulins and EGF family members and regulates development of the heart, the central nervous system and the mammary gland, gene transcription, cell proliferation, differentiation, migration and apoptosis. Required for normal cardiac muscle differenti…
Q15139	PRKD1	Serine/threonine-protein kinase D1; Serine/threonine-protein kinase that converts transient diacylglycerol (DAG) signals into prolonged physiological effects downstream of PKC, and is involved in the regulation of MAPK8/JNK1 and Ras signaling, Golgi membrane integrity and trafficking, cell survival through NF-kappa-B activation, cell migration, cell differentiation by mediating HDAC7 nuclear expo…
Q15042	RAB3GAP1	RAB3 GTPase activating protein subunit 1 (catalytic); Probable catalytic subunit of a GTPase activating protein that has specificity for Rab3 subfamily (RAB3A, RAB3B, RAB3C and RAB3D). Rab3 proteins are involved in regulated exocytosis of neurotransmitters and hormones. Specifically converts active Rab3-GTP to the inactive form Rab3-GDP. Required for normal eye and brain development. May particip…
Q15027	ACAP1	Arf-GAP with coiled-coil, ANK repeat and PH domain-containing protein 1; GTPase-activating protein (GAP) for ADP ribosylation factor 6 (ARF6) required for clathrin-dependent export of proteins from recycling endosomes to trans-Golgi network and cell surface. Required for regulated export of ITGB1 from recycling endosomes to the cell surface and ITGB1-dependent cell migration; Ankyrin repeat domai…
Q14678	KANK1	KN motif and ankyrin repeat domain-containing protein 1; Involved in the control of cytoskeleton formation by regulating actin polymerization. Inhibits actin fiber formation and cell migration. Inhibits RhoA activity; the function involves phosphorylation through PI3K/Akt signaling and may depend on the competetive interaction with 14-3-3 adapter proteins to sequester them from active complexes. …
Q14520	HABP2	Hepatocyte growth factor activator-like protein; Cleaves the alpha-chain at multiple sites and the beta- chain between 'Lys-53' and 'Lys-54' but not the gamma-chain of fibrinogen and therefore does not initiate the formation of the fibrin clot and does not cause the fibrinolysis directly. It does not cleave (activate) prothrombin and plasminogen but converts the inactive single chain urinary plas…
Q14517	FAT1	Cadherin-related tumor suppressor homolog; Plays an essential role for cellular polarization, directed cell migration and modulating cell-cell contact; Cadherin related
Q14444	CAPRIN1	Cytoplasmic activation- and proliferation-associated protein 1; May regulate the transport and translation of mRNAs of proteins involved in synaptic plasticity in neurons and cell proliferation and migration in multiple cell types. Binds directly and selectively to MYC and CCND2 RNAs. In neuronal cells, directly binds to several mRNAs associated with RNA granules, including BDNF, CAMK2A, CREB1, M…
Q14393	GAS6	AXL receptor tyrosine kinase ligand; Ligand for tyrosine-protein kinase receptors AXL, TYRO3 and MER whose signaling is implicated in cell growth and survival, cell adhesion and cell migration. GAS6/AXL signaling plays a role in various processes such as endothelial cell survival during acidification by preventing apoptosis, optimal cytokine signaling during human natural killer cell development,…
Q14330	GPR18	N-arachidonyl glycine receptor; Receptor for endocannabinoid N-arachidonyl glycine (NAGly). However, conflicting results about the role of NAGly as an agonist are reported. Can also be activated by plant- derived and synthetic cannabinoid agonists. The activity of this receptor is mediated by G proteins which inhibit adenylyl cyclase. May contribute to regulation of the immune system. Is required…
Q14289	PTK2B	Calcium-regulated non-receptor proline-rich tyrosine kinase; Non-receptor protein-tyrosine kinase that regulates reorganization of the actin cytoskeleton, cell polarization, cell migration, adhesion, spreading and bone remodeling. Plays a role in the regulation of the humoral immune response, and is required for normal levels of marginal B-cells in the spleen and normal migration of splenic B-cel…
Q14195	DPYSL3	Collapsin response mediator protein 4; Necessary for signaling by class 3 semaphorins and subsequent remodeling of the cytoskeleton. Plays a role in axon guidance, neuronal growth cone collapse and cell migration (By similarity).
Q14194	CRMP1	Collapsin response mediator protein 1; Necessary for signaling by class 3 semaphorins and subsequent remodeling of the cytoskeleton. Plays a role in axon guidance, invasive growth and cell migration. May participate in cytokinesis; Belongs to the metallo-dependent hydrolases superfamily. Hydantoinase/dihydropyrimidinase family.
Q14185	DOCK1	Dedicator of cytokinesis protein 1; Involved in cytoskeletal rearrangements required for phagocytosis of apoptotic cells and cell motility. Along with DOCK1, mediates CRK/CRKL regulation of epithelial and endothelial cell spreading and migration on type IV collagen. Functions as a guanine nucleotide exchange factor (GEF), which activates Rac Rho small GTPases by exchanging bound GDP for free GTP.…
Q14160	SCRIB	Scribbled planar cell polarity protein; Scaffold protein involved in different aspects of polarized cells differentiation regulating epithelial and neuronal morphogenesis. Most probably functions in the establishment of apico-basal cell polarity. May function in cell proliferation regulating progression from G1 to S phase and as a positive regulator of apoptosis for instance during acinar morphog…
Q14155	ARHGEF7	Rho guanine nucleotide exchange factor (GEF) 7; Acts as a RAC1 guanine nucleotide exchange factor (GEF) and can induce membrane ruffling. Functions in cell migration, attachment and cell spreading. Promotes targeting of RAC1 to focal adhesions (By similarity). May function as a positive regulator of apoptosis. Downstream of NMDA receptors and CaMKK-CaMK1 signaling cascade, promotes the formation …
Q14129	ENSP00000331681	DiGeorge syndrome critical region gene 6; May play a role in neural crest cell migration into the third and fourth pharyngeal pouches; Belongs to the gonadal family.
Q14129	ENSP00000482514	DiGeorge syndrome critical region gene 6; May play a role in neural crest cell migration into the third and fourth pharyngeal pouches; Belongs to the gonadal family.
Q14118	DAG1	Dystroglycan 1 (dystrophin-associated glycoprotein 1); The dystroglycan complex is involved in a number of processes including laminin and basement membrane assembly, sarcolemmal stability, cell survival, peripheral nerve myelination, nodal structure, cell migration, and epithelial polarization.
Q13829	TNFAIP1	BTB/POZ domain-containing adapter for CUL3-mediated RhoA degradation protein 2; Substrate-specific adapter of a BCR (BTB-CUL3-RBX1) E3 ubiquitin-protein ligase complex involved in regulation of cytoskeleton structure. The BCR(TNFAIP1) E3 ubiquitin ligase complex mediates the ubiquitination of RHOA, leading to its degradation by the proteasome, thereby regulating the actin cytoskeleton and cell mi…
Q13753	LAMC2	Large adhesive scatter factor 140 kDa subunit; Binding to cells via a high affinity receptor, laminin is thought to mediate the attachment, migration and organization of cells into tissues during embryonic development by interacting with other extracellular matrix components. Ladsin exerts cell- scattering activity toward a wide variety of cells, including epithelial, endothelial, and fibroblasti…
Q13751	LAMB3	Epiligrin subunit bata; Binding to cells via a high affinity receptor, laminin is thought to mediate the attachment, migration and organization of cells into tissues during embryonic development by interacting with other extracellular matrix components.
Q13685	AAMP	Angio-associated, migratory cell protein; Plays a role in angiogenesis and cell migration. In smooth muscle cell migration, may act through the RhoA pathway; WD repeat domain containing
Q13683	ITGA7	Integrin, alpha 7; Integrin alpha-7/beta-1 is the primary laminin receptor on skeletal myoblasts and adult myofibers. During myogenic differentiation, it may induce changes in the shape and mobility of myoblasts, and facilitate their localization at laminin-rich sites of secondary fiber formation. It is involved in the maintenance of the myofibers cytoarchitecture as well as for their anchorage, …
Q13591	SEMA5A	Semaphorin-5A; Bifunctional axonal guidance cue regulated by sulfated proteoglycans; attractive effects result from interactions with heparan sulfate proteoglycans (HSPGs), while the inhibitory effects depend on interactions with chondroitin sulfate proteoglycans (CSPGs) (By similarity). Ligand for receptor PLXNB3. In glioma cells, SEMA5A stimulation of PLXNB3 results in the disassembly of F-acti…
Q13459	MYO9B	Unconventional myosin-IXb; Myosins are actin-based motor molecules with ATPase activity. Unconventional myosins serve in intracellular movements. Binds actin with high affinity both in the absence and presence of ATP and its mechanochemical activity is inhibited by calcium ions. Also acts as a GTPase activator for RHOA. Plays a role in the regulation of cell migration via its role as RHOA GTPase …
Q13402	MYO7A	Unconventional myosin-VIIa; Myosins are actin-based motor molecules with ATPase activity. Unconventional myosins serve in intracellular movements. Their highly divergent tails bind to membranous compartments, which are then moved relative to actin filaments. In the retina, plays an important role in the renewal of the outer photoreceptor disks. Plays an important role in the distribution and migr…
Q13153	PAK1	P21 protein (Cdc42/Rac)-activated kinase 1; Protein kinase involved in intracellular signaling pathways downstream of integrins and receptor-type kinases that plays an important role in cytoskeleton dynamics, in cell adhesion, migration, proliferation, apoptosis, mitosis, and in vesicle-mediated transport processes. Can directly phosphorylate BAD and protects cells against apoptosis. Activated by…
Q13045	FLII	Flightless I homolog (Drosophila); May play a role as coactivator in transcriptional activation by hormone-activated nuclear receptors (NR) and acts in cooperation with NCOA2 and CARM1. Involved in estrogen hormone signaling. Involved in early embryonic development (By similarity). May play a role in regulation of cytoskeletal rearrangements involved in cytokinesis and cell migration, by inhibiti…
Q13009	TIAM1	T-lymphoma invasion and metastasis-inducing protein 1; Modulates the activity of RHO-like proteins and connects extracellular signals to cytoskeletal activities. Acts as a GDP- dissociation stimulator protein that stimulates the GDP-GTP exchange activity of RHO-like GTPases and activates them. Activates RAC1, CDC42, and to a lesser extent RHOA. Required for normal cell adhesion and cell migration…
Q12913	PTPRJ	Protein tyrosine phosphatase, receptor type, J; Tyrosine phosphatase which dephosphorylates or contributes to the dephosphorylation of CTNND1, FLT3, PDGFRB, MET, RET (variant MEN2A), KDR, LYN, SRC, MAPK1, MAPK3, EGFR, TJP1, OCLN, PIK3R1 and PIK3R2. Plays a role in cell adhesion, migration, proliferation and differentiation. Involved in vascular development. Regulator of macrophage adhesion and sp…
Q12866	MERTK	MER proto-oncogene, tyrosine kinase; Receptor tyrosine kinase that transduces signals from the extracellular matrix into the cytoplasm by binding to several ligands including LGALS3, TUB, TULP1 or GAS6. Regulates many physiological processes including cell survival, migration, differentiation, and phagocytosis of apoptotic cells (efferocytosis). Ligand binding at the cell surface induces autophos…
Q12805	EFEMP1	EGF containing fibulin-like extracellular matrix protein 1; Binds EGFR, the EGF receptor, inducing EGFR autophosphorylation and the activation of downstream signaling pathways. May play a role in cell adhesion and migration. May function as a negative regulator of chondrocyte differentiation. In the olfactory epithelium, it may regulate glial cell migration, differentiation and the ability of gli…
Q12774	ARHGEF5	Rho guanine nucleotide exchange factor (GEF) 5; Guanine nucleotide exchange factor which activates Rho GTPases. Strongly activates RHOA. Also strongly activates RHOB, weakly activates RHOC and RHOG and shows no effect on RHOD, RHOV, RHOQ or RAC1 (By similarity). Involved in regulation of cell shape and actin cytoskeletal organization. Plays a role in actin organization by generating a loss of act…
Q0WX57	USP17L27	Ubiquitin specific peptidase 17-like family member 27; Deubiquitinating enzyme that removes conjugated ubiquitin from specific proteins to regulate different cellular processes that may include cell proliferation, progression through the cell cycle, apoptosis, cell migration, and the cellular response to viral infection; Belongs to the peptidase C19 family. USP17 subfamily.
Q0WX57	USP17L26	Ubiquitin carboxyl-terminal hydrolase 17-like protein 24; Deubiquitinating enzyme that removes conjugated ubiquitin from specific proteins to regulate different cellular processes that may include cell proliferation, progression through the cell cycle, apoptosis, cell migration, and the cellular response to viral infection; Belongs to the peptidase C19 family. USP17 subfamily.
Q0PNE2	ELP6	Elongator acetyltransferase complex subunit 6; Acts as subunit of the RNA polymerase II elongator complex, which is a histone acetyltransferase component of the RNA polymerase II (Pol II) holoenzyme and is involved in transcriptional elongation. Elongator may play a role in chromatin remodeling and is involved in acetylation of histones H3 and probably H4. Involved in cell migration.
Q07912	TNK2	Tyrosine kinase non-receptor protein 2; Non-receptor tyrosine-protein and serine/threonine- protein kinase that is implicated in cell spreading and migration, cell survival, cell growth and proliferation. Transduces extracellular signals to cytosolic and nuclear effectors. Phosphorylates AKT1, AR, MCF2, WASL and WWOX. Implicated in trafficking and clathrin-mediated endocytosis through binding to …
Q07157	TJP1	Tight junction protein ZO-1; The N-terminal may be involved in transducing a signal required for tight junction assembly, while the C-terminal may have specific properties of tight junctions. The alpha domain might be involved in stabilizing junctions. Plays a role in the regulation of cell migration by targeting CDC42BPB to the leading edge of migrating cells; Belongs to the MAGUK family.
Q06418	TYRO3	Tyrosine-protein kinase receptor TYRO3; Receptor tyrosine kinase that transduces signals from the extracellular matrix into the cytoplasm by binding to several ligands including TULP1 or GAS6. Regulates many physiological processes including cell survival, migration and differentiation. Ligand binding at the cell surface induces dimerization and autophosphorylation of TYRO3 on its intracellular d…
Q05397	PTK2	Protein phosphatase 1 regulatory subunit 71; Non-receptor protein-tyrosine kinase that plays an essential role in regulating cell migration, adhesion, spreading, reorganization of the actin cytoskeleton, formation and disassembly of focal adhesions and cell protrusions, cell cycle progression, cell proliferation and apoptosis. Required for early embryonic development and placenta development. Req…
Q04912	MST1R	Macrophage stimulating 1 receptor (c-met-related tyrosine kinase); Receptor tyrosine kinase that transduces signals from the extracellular matrix into the cytoplasm by binding to MST1 ligand. Regulates many physiological processes including cell survival, migration and differentiation. Ligand binding at the cell surface induces autophosphorylation of RON on its intracellular domain that provides …
Q04900	CD164	Multi-glycosylated core protein 24; Sialomucin that may play a key role in hematopoiesis by facilitating the adhesion of CD34(+) cells to the stroma and by negatively regulating CD34(+)CD38(lo/-) cell proliferation. Modulates the migration of umbilical cord blood CD133+ cells and this is mediated through the CXCL12/CXCR4 axis. May play an important role in prostate cancer metastasis and the infil…
Q02763	TEK	Tyrosine kinase with Ig and EGF homology domains-2; Tyrosine-protein kinase that acts as cell-surface receptor for ANGPT1, ANGPT2 and ANGPT4 and regulates angiogenesis, endothelial cell survival, proliferation, migration, adhesion and cell spreading, reorganization of the actin cytoskeleton, but also maintenance of vascular quiescence. Has anti-inflammatory effects by preventing the leakage of pr…
Q02156	PRKCE	Protein kinase C epsilon type; Calcium-independent, phospholipid- and diacylglycerol (DAG)-dependent serine/threonine-protein kinase that plays essential roles in the regulation of multiple cellular processes linked to cytoskeletal proteins, such as cell adhesion, motility, migration and cell cycle, functions in neuron growth and ion channel regulation, and is involved in immune response, cancer …
P98153	DGCR2	DiGeorge syndrome critical region gene 2; Putative adhesion receptor, that could be involved in cell-cell or cell-matrix interactions required for normal cell differentiation and migration; C-type lectin domain containing
P84095	RHOG	Rho-related GTP-binding protein RhoG; Required for the formation of membrane ruffles during macropinocytosis. Plays a role in cell migration and is required for the formation of cup-like structures during trans-endothelial migration of leukocytes. In case of Salmonella enterica infection, activated by SopB and ARHGEF26/SGEF, which induces cytoskeleton rearrangements and promotes bacterial entry; …
P80511	S100A12	Extracellular newly identified RAGE-binding protein; S100A12 is a calcium-, zinc- and copper-binding protein which plays a prominent role in the regulation of inflammatory processes and immune response. Its proinflammatory activity involves recruitment of leukocytes, promotion of cytokine and chemokine production, and regulation of leukocyte adhesion and migration. Acts as an alarmin or a danger …
P78509	RELN	Reelin; Extracellular matrix serine protease that plays a role in layering of neurons in the cerebral cortex and cerebellum. Regulates microtubule function in neurons and neuronal migration. Affects migration of sympathetic preganglionic neurons in the spinal cord, where it seems to act as a barrier to neuronal migration. Enzymatic activity is important for the modulation of cell adhesion. Bindin…
P78411	IRX5	Iroquois-class homeodomain protein IRX-5; Establishes the cardiac repolarization gradient by its repressive actions on the KCND2 potassium-channel gene. Required for retinal cone bipolar cell differentiation. May regulate contrast adaptation in the retina and control specific aspects of visual function in circuits of the mammalian retina (By similarity). Could be involved in the regulation of bot…
P78310	CXADR	Coxsackie virus and adenovirus receptor; Component of the epithelial apical junction complex that may function as a homophilic cell adhesion molecule and is essential for tight junction integrity. Also involved in transepithelial migration of leukocytes through adhesive interactions with JAML a transmembrane protein of the plasma membrane of leukocytes. The interaction between both receptors also…
P61599	NAA20	N-terminal acetyltransferase B complex catalytic subunit NAA20; Catalytic subunit of the NatB complex which catalyzes acetylation of the N-terminal methionine residues of peptides beginning with Met-Asp, Met-Glu, Met-Asn and Met-Gln. Proteins with cell cycle functions are overrepresented in the pool of NatB substrates. Required for maintaining the structure and function of actomyosin fibers and f…
P60953	CDC42	Cell division control protein 42 homolog; Plasma membrane-associated small GTPase which cycles between an active GTP-bound and an inactive GDP-bound state. In active state binds to a variety of effector proteins to regulate cellular responses. Involved in epithelial cell polarization processes. Regulates the bipolar attachment of spindle microtubules to kinetochores before chromosome congression …
P60510	PPP4C	Serine/threonine-protein phosphatase 4 catalytic subunit; Protein phosphatase that is involved in many processes such as microtubule organization at centrosomes, maturation of spliceosomal snRNPs, apoptosis, DNA repair, tumor necrosis factor (TNF)-alpha signaling, activation of c-Jun N-terminal kinase MAPK8, regulation of histone acetylation, DNA damage checkpoint signaling, NF-kappa-B activation…
P60323	NANOS3	Nanos homolog 3 (Drosophila); Plays a role in the maintenance of the undifferentiated state of germ cells regulating the spermatogonia cell cycle and inducing a prolonged transit in G1 phase. Affects cell proliferation probably by repressing translation of specific mRNAs. Maintains the germ cell lineage by suppressing both Bax- dependent and -independent apoptotic pathways. Essential in the early…
P58294	PROK1	Endocrine-gland-derived vascular endothelial growth factor; Potently contracts gastrointestinal (GI) smooth muscle. Induces proliferation, migration and fenestration (the formation of membrane discontinuities) in capillary endothelial cells derived from endocrine glands. Has little or no effect on a variety of other endothelial and non-endothelial cell types. Induces proliferation and differentia…
P58107	EPPK1	450 kDa epidermal antigen; Cytoskeletal linker protein that connects to intermediate filaments and controls their reorganization in response to stress. In response to mechanical stress like wound healing, is associated with the machinery for cellular motility by slowing down keratinocyte migration and proliferation and accelerating keratin bundling in proliferating keratinocytes thus contributing…
P57735	RAB25	RAB25, member RAS oncogene family; Involved in the regulation of cell survival. Promotes invasive migration of cells in which it functions to localize and maintain integrin alpha-V/beta-1 at the tips of extending pseudopodia. Involved in the regulation of epithelial morphogenesis through the control of CLDN4 expression and localization at tight junctions (By similarity). May selectively regulate …
P56945	BCAR1	Breast cancer anti-estrogen resistance protein 1; Docking protein which plays a central coordinating role for tyrosine kinase-based signaling related to cell adhesion. Implicated in induction of cell migration. Overexpression confers antiestrogen resistance on breast cancer cells; Cas scaffolding proteins
P55774	CCL18	Chemokine (C-C motif) ligand 18 (pulmonary and activation-regulated); Chemotactic factor that attracts lymphocytes but not monocytes or granulocytes. May be involved in B-cell migration into B-cell follicles in lymph nodes. Attracts naive T-lymphocytes toward dendritic cells and activated macrophages in lymph nodes, has chemotactic activity for naive T-cells, CD4+ and CD8+ T-cells and thus may pl…
P55268	LAMB2	Laminin, beta 2 (laminin S); Binding to cells via a high affinity receptor, laminin is thought to mediate the attachment, migration and organization of cells into tissues during embryonic development by interacting with other extracellular matrix components.
P55160	NCKAP1L	Membrane-associated protein HEM-1; Essential hematopoietic-specific regulator of the actin cytoskeleton (Probable). Controls lymphocyte development, activation, proliferation and homeostasis, erythrocyte membrane stability, as well as phagocytosis and migration by neutrophils and macrophages. Component of the WAVE2 complex which signals downstream of RAC to stimulate F- actin polymerization. Requ…
P55075	FGF8	Fibroblast growth factor 8 (androgen-induced); Plays an important role in the regulation of embryonic development, cell proliferation, cell differentiation and cell migration. Required for normal brain, eye, ear and limb development during embryogenesis. Required for normal development of the gonadotropin-releasing hormone (GnRH) neuronal system. Plays a role in neurite outgrowth in hippocampal c…
P55008	AIF1	Ionized calcium-binding adapter molecule 1; Actin-binding protein that enhances membrane ruffling and RAC activation. Enhances the actin-bundling activity of LCP1. Binds calcium. Plays a role in RAC signaling and in phagocytosis. May play a role in macrophage activation and function. Promotes the proliferation of vascular smooth muscle cells and of T- lymphocytes. Enhances lymphocyte migration. P…
P54851	EMP2	Epithelial membrane protein 2; Functions as a key regulator of cell membrane composition by regulating proteins surface expression. Also, plays a role in regulation of processes including cell migration, cell proliferation, cell contraction and cell adhesion. Negatively regulates caveolae formation by reducing CAV1 expression and CAV1 amount by increasing lysosomal degradation. Facilitates surfac…
P54760	EPHB4	Tyrosine-protein kinase TYRO11; Receptor tyrosine kinase which binds promiscuously transmembrane ephrin-B family ligands residing on adjacent cells, leading to contact-dependent bidirectional signaling into neighboring cells. The signaling pathway downstream of the receptor is referred to as forward signaling while the signaling pathway downstream of the ephrin ligand is referred to as reverse si…
P54259	ATN1	Dentatorubral-pallidoluysian atrophy protein; Transcriptional corepressor. Recruits NR2E1 to repress transcription. Promotes vascular smooth cell (VSMC) migration and orientation (By similarity). Corepressor of MTG8 transcriptional repression. Has some intrinsic repression activity which is independent of the number of poly-Asn (polyQ) repeats.
P54132	BLM	Bloom syndrome, RecQ helicase-like; ATP-dependent DNA helicase that unwinds single- and double-stranded DNA in a 3'-5' direction. Participates in DNA replication and repair. Involved in 5'-end resection of DNA during double-strand break (DSB) repair: unwinds DNA and recruits DNA2 which mediates the cleavage of 5'-ssDNA. Negatively regulates sister chromatid exchange (SCE). Stimulates DNA 4-way ju…
P53779	MAPK10	Stress-activated protein kinase JNK3; Serine/threonine-protein kinase involved in various processes such as neuronal proliferation, differentiation, migration and programmed cell death. Extracellular stimuli such as proinflammatory cytokines or physical stress stimulate the stress- activated protein kinase/c-Jun N-terminal kinase (SAP/JNK) signaling pathway. In this cascade, two dual specificity …
P52954	LBX1	Ladybird homeobox protein homolog 1; Transcription factor required for the development of GABAergic interneurons in the dorsal horn of the spinal cord and migration and further development of hypaxial muscle precursor cells for limb muscles, diaphragm and hypoglossal cord; NKL subclass homeoboxes and pseudogenes
P52803	EFNA5	EPH-related receptor tyrosine kinase ligand 7; Cell surface GPI-bound ligand for Eph receptors, a family of receptor tyrosine kinases which are crucial for migration, repulsion and adhesion during neuronal, vascular and epithelial development. Binds promiscuously Eph receptors residing on adjacent cells, leading to contact-dependent bidirectional signaling into neighboring cells. The signaling pa…
P52799	EFNB2	EPH-related receptor tyrosine kinase ligand 5; Cell surface transmembrane ligand for Eph receptors, a family of receptor tyrosine kinases which are crucial for migration, repulsion and adhesion during neuronal, vascular and epithelial development. Binds promiscuously Eph receptors residing on adjacent cells, leading to contact-dependent bidirectional signaling into neighboring cells. The signalin…
P52798	EFNA4	EPH-related receptor tyrosine kinase ligand 4; Cell surface GPI-bound ligand for Eph receptors, a family of receptor tyrosine kinases which are crucial for migration, repulsion and adhesion during neuronal, vascular and epithelial development. Binds promiscuously Eph receptors residing on adjacent cells, leading to contact-dependent bidirectional signaling into neighboring cells. May play a role …
P52797	EFNA3	EPH-related receptor tyrosine kinase ligand 3; Cell surface GPI-bound ligand for Eph receptors, a family of receptor tyrosine kinases which are crucial for migration, repulsion and adhesion during neuronal, vascular and epithelial development. Binds promiscuously Eph receptors residing on adjacent cells, leading to contact-dependent bidirectional signaling into neighboring cells. The signaling pa…
P51817	PRKX	cAMP-dependent protein kinase catalytic subunit PRKX; Serine/threonine protein kinase regulated by and mediating cAMP signaling in cells. Acts through phosphorylation of downstream targets that may include CREB, SMAD6 and PKD1 and has multiple functions in cellular differentiation and epithelial morphogenesis. Regulates myeloid cell differentiation through SMAD6 phosphorylation. Involved in nephr…
P51813	BMX	Bone marrow tyrosine kinase gene in chromosome X protein; Non-receptor tyrosine kinase that plays central but diverse modulatory roles in various signaling processes involved in the regulation of actin reorganization, cell migration, cell proliferation and survival, cell adhesion, and apoptosis. Participates in signal transduction stimulated by growth factor receptors, cytokine receptors, G-prote…
P51805	PLXNA3	Semaphorin receptor SEX; Coreceptor for SEMA3A and SEMA3F. Necessary for signaling by class 3 semaphorins and subsequent remodeling of the cytoskeleton. Plays a role in axon guidance in the developing nervous system. Regulates the migration of sympathetic neurons, but not of neural crest precursors. Required for normal dendrite spine morphology in pyramidal neurons. May play a role in regulating …
P51674	GPM6A	Neuronal membrane glycoprotein M6-a; Involved in neuronal differentiation, including differentiation and migration of neuronal stem cells. Plays a role in neuronal plasticity and is involved in neurite and filopodia outgrowth, filopodia motility and probably synapse formation. GPM6A-induced filopodia formation involves mitogen-activated protein kinase (MAPK) and Src signaling pathways. May be inv…
P51149	RAB7A	RAB7A, member RAS oncogene family; Key regulator in endo-lysosomal trafficking. Governs early-to-late endosomal maturation, microtubule minus-end as well as plus-end directed endosomal migration and positioning, and endosome-lysosome transport through different protein-protein interaction cascades. Plays a central role, not only in endosomal traffic, but also in many other cellular and physiologi…
P50552	VASP	Vasodilator-stimulated phosphoprotein; Ena/VASP proteins are actin-associated proteins involved in a range of processes dependent on cytoskeleton remodeling and cell polarity such as axon guidance, lamellipodial and filopodial dynamics, platelet activation and cell migration. VASP promotes actin filament elongation. It protects the barbed end of growing actin filaments against capping and increas…
P50406	HTR6	5-hydroxytryptamine (serotonin) receptor 6, G protein-coupled; This is one of the several different receptors for 5- hydroxytryptamine (serotonin), a biogenic hormone that functions as a neurotransmitter, a hormone, and a mitogen. The activity of this receptor is mediated by G proteins that stimulate adenylate cyclase. It has a high affinity for tricyclic psychotropic drugs (By similarity). Contr…
P50281	MMP14	Matrix metallopeptidase 14 (membrane-inserted); Endopeptidase that degrades various components of the extracellular matrix such as collagen. Activates progelatinase A. Essential for pericellular collagenolysis and modeling of skeletal and extraskeletal connective tissues during development (By similarity). May be involved in actin cytoskeleton reorganization by cleaving PTK7. Acts as a positive r…
P49767	VEGFC	Vascular endothelial growth factor-related protein; Growth factor active in angiogenesis, and endothelial cell growth, stimulating their proliferation and migration and also has effects on the permeability of blood vessels. May function in angiogenesis of the venous and lymphatic vascular systems during embryogenesis, and also in the maintenance of differentiated lymphatic endothelium in adults. …
P49763	PGF	Placental growth factor; Growth factor active in angiogenesis and endothelial cell growth, stimulating their proliferation and migration. It binds to the receptor FLT1/VEGFR-1. Isoform PlGF-2 binds NRP1/neuropilin-1 and NRP2/neuropilin-2 in a heparin-dependent manner. Also promotes cell tumor growth.
P49137	MAPKAPK2	Mitogen-activated protein kinase-activated protein kinase 2; Stress-activated serine/threonine-protein kinase involved in cytokine production, endocytosis, reorganization of the cytoskeleton, cell migration, cell cycle control, chromatin remodeling, DNA damage response and transcriptional regulation. Following stress, it is phosphorylated and activated by MAP kinase p38-alpha/MAPK14, leading to p…
P49006	MARCKSL1	Macrophage myristoylated alanine-rich C kinase substrate; Controls cell movement by regulating actin cytoskeleton homeostasis and filopodium and lamellipodium formation. When unphosphorylated, induces cell migration. When phosphorylated by MAPK8, induces actin bundles formation and stabilization, thereby reducing actin plasticity, hence restricting cell movement, including neuronal migration. May…
P48960	CD97	Leukocyte antigen CD97; Receptor potentially involved in both adhesion and signaling processes early after leukocyte activation. Plays an essential role in leukocyte migration (By similarity); Belongs to the G-protein coupled receptor 2 family. LN-TM7 subfamily.
P48745	NOV	Nephroblastoma-overexpressed gene protein homolog; Immediate-early protein playing a role in various cellular processes including proliferation, adhesion, migration, differentiation and survival. Acts by binding to integrins or membrane receptors such as NOTCH1. Essential regulator of hematopoietic stem and progenitor cell function. Inhibits myogenic differentiation through the activation of Notc…
P46531	NOTCH1	Translocation-associated notch protein TAN-1; Functions as a receptor for membrane-bound ligands Jagged1, Jagged2 and Delta1 to regulate cell-fate determination. Upon ligand activation through the released notch intracellular domain (NICD) it forms a transcriptional activator complex with RBPJ/RBPSUH and activates genes of the enhancer of split locus. Affects the implementation of differentiation…
P46108	CRK	V-crk avian sarcoma virus CT10 oncogene homolog; Isoform Crk-II: Regulates cell adhesion, spreading and migration. Mediates attachment-induced MAPK8 activation, membrane ruffling and cell motility in a Rac-dependent manner. Involved in phagocytosis of apoptotic cells and cell motility via its interaction with DOCK1 and DOCK4. May regulate the EFNA5-EPHA3 signaling.
P45983	MAPK8	Stress-activated protein kinase JNK1; Serine/threonine-protein kinase involved in various processes such as cell proliferation, differentiation, migration, transformation and programmed cell death. Extracellular stimuli such as proinflammatory cytokines or physical stress stimulate the stress-activated protein kinase/c-Jun N-terminal kinase (SAP/JNK) signaling pathway. In this cascade, two dual s…
P41597	CCR2	Monocyte chemoattractant protein 1 receptor; Receptor for the CCL2, CCL7 and CCL13 chemokines. Receptor for the beta-defensin DEFB106A/DEFB106B. Transduces a signal by increasing intracellular calcium ion levels (By similarity). Upon CCL2 ligation, mediates chemotaxis and migration induction through the activation of the PI3K cascade, the small G protein Rac and lamellipodium protrusion (Probable…
P41240	CSK	Protein-tyrosine kinase CYL; Non-receptor tyrosine-protein kinase that plays an important role in the regulation of cell growth, differentiation, migration and immune response. Phosphorylates tyrosine residues located in the C-terminal tails of Src-family kinases (SFKs) including LCK, SRC, HCK, FYN, LYN or YES1. Upon tail phosphorylation, Src-family members engage in intramolecular interactions b…
P41227	NAA10	N-terminal acetyltransferase complex ARD1 subunit homolog A; Catalytic subunit of the N-terminal acetyltransferase A (NatA) complex which displays alpha (N-terminal) acetyltransferase activity. Acetylates amino termini that are devoid of initiator methionine. The alpha (N-terminal) acetyltransferase activity may be important for vascular, hematopoietic and neuronal growth and development. Without…
P41221	WNT5A	Wingless-type MMTV integration site family, member 5A; Ligand for members of the frizzled family of seven transmembrane receptors. Can activate or inhibit canonical Wnt signaling, depending on receptor context. In the presence of FZD4, activates beta-catenin signaling. In the presence of ROR2, inhibits the canonical Wnt pathway by promoting beta-catenin degradation through a GSK3-independent path…
P35968	KDR	Kinase insert domain receptor (a type III receptor tyrosine kinase); Tyrosine-protein kinase that acts as a cell-surface receptor for VEGFA, VEGFC and VEGFD. Plays an essential role in the regulation of angiogenesis, vascular development, vascular permeability, and embryonic hematopoiesis. Promotes proliferation, survival, migration and differentiation of endothelial cells. Promotes reorganizatio…
P35916	FLT4	Vascular endothelial growth factor receptor 3; Tyrosine-protein kinase that acts as a cell-surface receptor for VEGFC and VEGFD, and plays an essential role in adult lymphangiogenesis and in the development of the vascular network and the cardiovascular system during embryonic development. Promotes proliferation, survival and migration of endothelial cells, and regulates angiogenic sprouting. Sig…
P35443	THBS4	Thrombospondin 4; Adhesive glycoprotein that mediates cell-to-cell and cell-to-matrix interactions and is involved in various processes including cellular proliferation, migration, adhesion and attachment, inflammatory response to CNS injury, regulation of vascular inflammation and adaptive responses of the heart to pressure overload and in myocardial function and remodeling. Binds to structural …
P32302	CXCR5	Chemokine (C-X-C motif) receptor 5; Cytokine receptor that binds to B-lymphocyte chemoattractant (BLC). Involved in B-cell migration into B-cell follicles of spleen and Peyer patches but not into those of mesenteric or peripheral lymph nodes. May have a regulatory function in Burkitt lymphoma (BL) lymphomagenesis and/or B-cell differentiation; C-X-C motif chemokine receptors
P32004	L1CAM	Neural cell adhesion molecule L1; Neural cell adhesion molecule involved in the dynamics of cell adhesion and in the generation of transmembrane signals at tyrosine kinase receptors. During brain development, critical in multiple processes, including neuronal migration, axonal growth and fasciculation, and synaptogenesis. In the mature brain, plays a role in the dynamics of neuronal structure and…
P31371	FGF9	Heparin-binding growth factor 9; Plays an important role in the regulation of embryonic development, cell proliferation, cell differentiation and cell migration. May have a role in glial cell growth and differentiation during development, gliosis during repair and regeneration of brain tissue after damage, differentiation and survival of neuronal cells, and growth stimulation of glial tumors; Bel…
P30530	AXL	Tyrosine-protein kinase receptor UFO; Receptor tyrosine kinase that transduces signals from the extracellular matrix into the cytoplasm by binding growth factor GAS6 and which is thus regulating many physiological processes including cell survival, cell proliferation, migration and differentiation. Ligand binding at the cell surface induces dimerization and autophosphorylation of AXL. Following a…
P29322	EPHA8	Tyrosine-protein kinase receptor EEK; Receptor tyrosine kinase which binds promiscuously GPI- anchored ephrin-A family ligands residing on adjacent cells, leading to contact-dependent bidirectional signaling into neighboring cells. The signaling pathway downstream of the receptor is referred to as forward signaling while the signaling pathway downstream of the ephrin ligand is referred to as reve…
P29320	EPHA3	Tyrosine-protein kinase receptor ETK1; Receptor tyrosine kinase which binds promiscuously membrane-bound ephrin family ligands residing on adjacent cells, leading to contact-dependent bidirectional signaling into neighboring cells. The signaling pathway downstream of the receptor is referred to as forward signaling while the signaling pathway downstream of the ephrin ligand is referred to as reve…
P29317	EPHA2	Tyrosine-protein kinase receptor ECK; Receptor tyrosine kinase which binds promiscuously membrane-bound ephrin-A family ligands residing on adjacent cells, leading to contact-dependent bidirectional signaling into neighboring cells. The signaling pathway downstream of the receptor is referred to as forward signaling while the signaling pathway downstream of the ephrin ligand is referred to as rev…
P27658	COL8A1	Collagen alpha-1(VIII) chain; Macromolecular component of the subendothelium. Major component of the Descemet's membrane (basement membrane) of corneal endothelial cells. Also component of the endothelia of blood vessels. Necessary for migration and proliferation of vascular smooth muscle cells and thus, has a potential role in the maintenance of vessel wall integrity and structure, in particular…
P27487	DPP4	Adenosine deaminase complexing protein 2; Cell surface glycoprotein receptor involved in the costimulatory signal essential for T-cell receptor (TCR)-mediated T-cell activation. Acts as a positive regulator of T-cell coactivation, by binding at least ADA, CAV1, IGF2R, and PTPRC. Its binding to CAV1 and CARD11 induces T-cell proliferation and NF- kappa-B activation in a T-cell receptor/CD3-depende…
P26038	MSN	Membrane-organizing extension spike protein; Probably involved in connections of major cytoskeletal structures to the plasma membrane. May inhibit herpes simplex virus 1 infection at an early stage. Plays a role in regulating the proliferation, migration, and adhesion of human lymphoid cells and participates in immunologic synapse formation; FERM domain containing
P26010	ITGB7	Gut homing receptor beta subunit; Integrin alpha-4/beta-7 (Peyer patches-specific homing receptor LPAM-1) is an adhesion molecule that mediates lymphocyte migration and homing to gut-associated lymphoid tissue (GALT). Integrin alpha-4/beta-7 interacts with the cell surface adhesion molecules MADCAM1 which is normally expressed by the vascular endothelium of the gastrointestinal tract. Interacts a…
P26006	ITGA3	Integrin, alpha 3 (antigen CD49C, alpha 3 subunit of VLA-3 receptor); Integrin alpha-3/beta-1 is a receptor for fibronectin, laminin, collagen, epiligrin, thrombospondin and CSPG4. Integrin alpha-3/beta-1 provides a docking site for FAP (seprase) at invadopodia plasma membranes in a collagen-dependent manner and hence may participate in the adhesion, formation of invadopodia and matrix degradatio…
P25391	LAMA1	Laminin subunit alpha-1; Binding to cells via a high affinity receptor, laminin is thought to mediate the attachment, migration and organization of cells into tissues during embryonic development by interacting with other extracellular matrix components.
P25067	COL8A2	Collagen alpha-2(VIII) chain; Macromolecular component of the subendothelium. Major component of the Descemet's membrane (basement membrane) of corneal endothelial cells. Also component of the endothelia of blood vessels. Necessary for migration and proliferation of vascular smooth muscle cells and thus, has a potential role in the maintenance of vessel wall integrity and structure, in particular…
P25054	APC	Adenomatous polyposis coli protein; Tumor suppressor. Promotes rapid degradation of CTNNB1 and participates in Wnt signaling as a negative regulator. APC activity is correlated with its phosphorylation state. Activates the GEF activity of SPATA13 and ARHGEF4. Plays a role in hepatocyte growth factor (HGF)-induced cell migration. Required for MMP9 up-regulation via the JNK signaling pathway in col…
P24821	TNC	Glioma-associated-extracellular matrix antigen; Extracellular matrix protein implicated in guidance of migrating neurons as well as axons during development, synaptic plasticity as well as neuronal regeneration. Promotes neurite outgrowth from cortical neurons grown on a monolayer of astrocytes. Ligand for integrins alpha-8/beta-1, alpha-9/beta-1, alpha-V/beta-3 and alpha-V/beta-6. In tumors, sti…
P24158	PRTN3	Neutrophil proteinase 4; Serine protease that degrades elastin, fibronectin, laminin, vitronectin, and collagen types I, III, and IV (in vitro). By cleaving and activating receptor F2RL1/PAR-2, enhances endothelial cell barrier function and thus vascular integrity during neutrophil transendothelial migration. May play a role in neutrophil transendothelial migration, probably when associated with …
P24043	LAMA2	Laminin-12 subunit alpha; Binding to cells via a high affinity receptor, laminin is thought to mediate the attachment, migration and organization of cells into tissues during embryonic development by interacting with other extracellular matrix components.
P23760	PAX3	Paired box protein Pax-3; Transcription factor that may regulate cell proliferation, migration and apoptosis. Involved in neural development and myogenesis. Transcriptional activator of MITF, acting synergistically with SOX10; Belongs to the paired homeobox family.
P23528	CFL1	Cofilin, non-muscle isoform; Binds to F-actin and exhibits pH-sensitive F-actin depolymerizing activity. Regulates actin cytoskeleton dynamics. Important for normal progress through mitosis and normal cytokinesis. Plays a role in the regulation of cell morphology and cytoskeletal organization. Required for the up-regulation of atypical chemokine receptor ACKR2 from endosomal compartment to cell m…
P23508	MCC	Colorectal mutant cancer protein; Candidate for the putative colorectal tumor suppressor gene located at 5q21. Suppresses cell proliferation and the Wnt/b- catenin pathway in colorectal cancer cells. Inhibits DNA binding of b-catenin/TCF/LEF transcription factors. Involved in cell migration independently of RAC1, CDC42 and p21-activated kinase (PAK) activation. Represses the beta-catenin pathway …
P21583	KITLG	Mast cell growth factor; Ligand for the receptor-type protein-tyrosine kinase KIT. Plays an essential role in the regulation of cell survival and proliferation, hematopoiesis, stem cell maintenance, gametogenesis, mast cell development, migration and function, and in melanogenesis. KITLG/SCF binding can activate several signaling pathways. Promotes phosphorylation of PIK3R1, the regulatory subuni…
P21453	S1PR1	Endothelial differentiation G-protein coupled receptor 1; G-protein coupled receptor for the bioactive lysosphingolipid sphingosine 1-phosphate (S1P) that seems to be coupled to the G(i) subclass of heteromeric G proteins. Signaling leads to the activation of RAC1, SRC, PTK2/FAK1 and MAP kinases. Plays an important role in cell migration, probably via its role in the reorganization of the actin c…
P21333	FLNA	Endothelial actin-binding protein; Promotes orthogonal branching of actin filaments and links actin filaments to membrane glycoproteins. Anchors various transmembrane proteins to the actin cytoskeleton and serves as a scaffold for a wide range of cytoplasmic signaling proteins. Interaction with FLNA may allow neuroblast migration from the ventricular zone into the cortical plate. Tethers cell sur…
P20827	EFNA1	EPH-related receptor tyrosine kinase ligand 1; Cell surface GPI-bound ligand for Eph receptors, a family of receptor tyrosine kinases which are crucial for migration, repulsion and adhesion during neuronal, vascular and epithelial development. Binds promiscuously Eph receptors residing on adjacent cells, leading to contact-dependent bidirectional signaling into neighboring cells. Plays an importa…
P19174	PLCG1	1-phosphatidylinositol 4,5-bisphosphate phosphodiesterase gamma-1; Mediates the production of the second messenger molecules diacylglycerol (DAG) and inositol 1,4,5-trisphosphate (IP3). Plays an important role in the regulation of intracellular signaling cascades. Becomes activated in response to ligand- mediated activation of receptor-type tyrosine kinases, such as PDGFRA, PDGFRB, FGFR1, FGFR2, …
P17948	FLT1	Vascular endothelial growth factor receptor 1; Tyrosine-protein kinase that acts as a cell-surface receptor for VEGFA, VEGFB and PGF, and plays an essential role in the development of embryonic vasculature, the regulation of angiogenesis, cell survival, cell migration, macrophage function, chemotaxis, and cancer cell invasion. May play an essential role as a negative regulator of embryonic angiog…
P17931	LGALS3	Lectin, galactoside-binding, soluble, 3; Galactose-specific lectin which binds IgE. May mediate with the alpha-3, beta-1 integrin the stimulation by CSPG4 of endothelial cells migration. Together with DMBT1, required for terminal differentiation of columnar epithelial cells during early embryogenesis (By similarity). In the nucleus: acts as a pre-mRNA splicing factor. Involved in acute inflammato…
P17813	ENG	Endoglin; Vascular endothelium glycoprotein that plays an important role in the regulation of angiogenesis. Required for normal structure and integrity of adult vasculature. Regulates the migration of vascular endothelial cells. Required for normal extraembryonic angiogenesis and for embryonic heart development (By similarity). May play a critical role in the binding of endothelial cells to integ…
P17252	PRKCA	Protein kinase C alpha type; Calcium-activated, phospholipid- and diacylglycerol (DAG)-dependent serine/threonine-protein kinase that is involved in positive and negative regulation of cell proliferation, apoptosis, differentiation, migration and adhesion, tumorigenesis, cardiac hypertrophy, angiogenesis, platelet function and inflammation, by directly phosphorylating targets such as RAF1, BCL2, …
P16591	FER	Fujinami poultry sarcoma/Feline sarcoma-related protein Fer; Tyrosine-protein kinase that acts downstream of cell surface receptors for growth factors and plays a role in the regulation of the actin cytoskeleton, microtubule assembly, lamellipodia formation, cell adhesion, cell migration and chemotaxis. Acts downstream of EGFR, KIT, PDGFRA and PDGFRB. Acts downstream of EGFR to promote activation…
P16234	PDGFRA	Platelet-derived growth factor receptor, alpha polypeptide; Tyrosine-protein kinase that acts as a cell-surface receptor for PDGFA, PDGFB and PDGFC and plays an essential role in the regulation of embryonic development, cell proliferation, survival and chemotaxis. Depending on the context, promotes or inhibits cell proliferation and cell migration. Plays an important role in the differentiation o…
P15848	ARSB	N-acetylgalactosamine-4-sulfatase; Removes sulfate groups from chondroitin-4-sulfate (C4S) and regulates its degradation. Involved in the regulation of cell adhesion, cell migration and invasion in colonic epithelium. In the central nervous system, is a regulator of neurite outgrowth and neuronal plasticity, acting through the control of sulfate glycosaminoglycans and neurocan levels (By similari…
P14921	ETS1	V-ets avian erythroblastosis virus E26 oncogene homolog 1; Transcription factor. Directly controls the expression of cytokine and chemokine genes in a wide variety of different cellular contexts. May control the differentiation, survival and proliferation of lymphoid cells. May also regulate angiogenesis through regulation of expression of genes controlling endothelial cell migration and invasion.
P14780	MMP9	Matrix metallopeptidase 9 (gelatinase B, 92kDa gelatinase, 92kDa type IV collagenase); May play an essential role in local proteolysis of the extracellular matrix and in leukocyte migration. Could play a role in bone osteoclastic resorption. Cleaves KiSS1 at a Gly-|-Leu bond. Cleaves type IV and type V collagen into large C-terminal three quarter fragments and shorter N-terminal one quarter fragm…
P14174	MIF	Macrophage migration inhibitory factor (glycosylation-inhibiting factor); Pro-inflammatory cytokine. Involved in the innate immune response to bacterial pathogens. The expression of MIF at sites of inflammation suggests a role as mediator in regulating the function of macrophages in host defense. Counteracts the anti- inflammatory activity of glucocorticoids. Has phenylpyruvate tautomerase and do…
P12931	SRC	SRC proto-oncogene, non-receptor tyrosine kinase; Non-receptor protein tyrosine kinase which is activated following engagement of many different classes of cellular receptors including immune response receptors, integrins and other adhesion receptors, receptor protein tyrosine kinases, G protein- coupled receptors as well as cytokine receptors. Participates in signaling pathways that control a di…
P12272	PTHLH	Parathyroid hormone-related protein; Neuroendocrine peptide which is a critical regulator of cellular and organ growth, development, migration, differentiation and survival and of epithelial calcium ion transport. Regulates endochondral bone development and epithelial-mesenchymal interactions during the formation of the mammary glands and teeth. Required for skeletal homeostasis. Promotes mammary…
P11234	RALB	V-ral simian leukemia viral oncogene homolog B; Multifunctional GTPase involved in a variety of cellular processes including gene expression, cell migration, cell proliferation, oncogenic transformation and membrane trafficking. Accomplishes its multiple functions by interacting with distinct downstream effectors. Acts as a GTP sensor for GTP-dependent exocytosis of dense core vesicles (By simila…
P11233	RALA	V-ral simian leukemia viral oncogene homolog A (ras related); Multifunctional GTPase involved in a variety of cellular processes including gene expression, cell migration, cell proliferation, oncogenic transformation and membrane trafficking. Accomplishes its multiple functions by interacting with distinct downstream effectors. Acts as a GTP sensor for GTP-dependent exocytosis of dense core vesic…
P11215	ITGAM	Integrin, alpha M (complement component 3 receptor 3 subunit); Integrin ITGAM/ITGB2 is implicated in various adhesive interactions of monocytes, macrophages and granulocytes as well as in mediating the uptake of complement-coated particles. It is identical with CR-3, the receptor for the iC3b fragment of the third complement component. It probably recognizes the R-G-D peptide in C3b. Integrin ITG…
P11047	LAMC1	Laminin, gamma 1 (formerly LAMB2); Binding to cells via a high affinity receptor, laminin is thought to mediate the attachment, migration and organization of cells into tissues during embryonic development by interacting with other extracellular matrix components.
P10721	KIT	V-kit Hardy-Zuckerman 4 feline sarcoma viral oncogene homolog; Tyrosine-protein kinase that acts as cell-surface receptor for the cytokine KITLG/SCF and plays an essential role in the regulation of cell survival and proliferation, hematopoiesis, stem cell maintenance, gametogenesis, mast cell development, migration and function, and in melanogenesis. In response to KITLG/SCF binding, KIT can acti…
P10114	RAP2A	RAP2A, member of RAS oncogene family; Small GTP-binding protein which cycles between a GDP- bound inactive and a GTP-bound active form. In its active form interacts with and regulates several effectors including MAP4K4, MINK1 and TNIK. Part of a signaling complex composed of NEDD4, RAP2A and TNIK which regulates neuronal dendrite extension and arborization during development. More generally, it i…
P0DMP2	SRGAP2B	SLIT-ROBO Rho GTPase activating protein 2 pseudogene 2; May regulate cell migration and differentiation through interaction with and inhibition of SRGAP2; F-BAR domain containing
P0DMC3	APELA	Apelin receptor early endogenous ligand; Hormone required for endoderm differentiation and heart morphogenesis during early development and for the adult cardiovascular system development by acting as a ligand for the apelin receptor (APLNR). Drives internalization of the apelin receptor. Acts as a motogen by promoting endoderm and mesendoderm cell migration during gastrulation by binding and act…
P0DJJ0	SRGAP2C	SLIT-ROBO Rho GTPase activating protein 2 pseudogene 1; Involved in dendritic spine maturation through interaction with and inhibition of SRGAP2. Reduces the rate of spine maturation and indirectly increases neuronal migration. Changes dendritic spine morphology and density and may have implications for cognition, learning and memory; F-BAR domain containing
P0C2W1	FBXO45	F-box/SPRY domain-containing protein 1; Component of E3 ubiquitin ligase complexes. Required for normal neuromuscular synaptogenesis, axon pathfinding and neuronal migration (By similarity). Plays a role in the regulation of neurotransmission at mature neurons (By similarity). May control synaptic activity by controlling UNC13A via ubiquitin dependent pathway (By similarity). Specifically recogni…
P09769	FGR	Gardner-Rasheed feline sarcoma viral (v-fgr) oncogene homolog; Non-receptor tyrosine-protein kinase that transmits signals from cell surface receptors devoid of kinase activity and contributes to the regulation of immune responses, including neutrophil, monocyte, macrophage and mast cell functions, cytoskeleton remodeling in response to extracellular stimuli, phagocytosis, cell adhesion and migra…
P09619	PDGFRB	Platelet-derived growth factor receptor, beta polypeptide; Tyrosine-protein kinase that acts as cell-surface receptor for homodimeric PDGFB and PDGFD and for heterodimers formed by PDGFA and PDGFB, and plays an essential role in the regulation of embryonic development, cell proliferation, survival, differentiation, chemotaxis and migration. Plays an essential role in blood vessel development by p…
P08962	CD63	Lysosomal-associated membrane protein 3; Functions as cell surface receptor for TIMP1 and plays a role in the activation of cellular signaling cascades. Plays a role in the activation of ITGB1 and integrin signaling, leading to the activation of AKT, FAK/PTK2 and MAP kinases. Promotes cell survival, reorganization of the actin cytoskeleton, cell adhesion, spreading and migration, via its role in …
P08833	IGFBP1	Insulin-like growth factor binding protein 1; IGF-binding proteins prolong the half-life of the IGFs and have been shown to either inhibit or stimulate the growth promoting effects of the IGFs on cell culture. They alter the interaction of IGFs with their cell surface receptors. Promotes cell migration.
P07942	LAMB1	Laminin-10 subunit beta; Binding to cells via a high affinity receptor, laminin is thought to mediate the attachment, migration and organization of cells into tissues during embryonic development by interacting with other extracellular matrix components. Involved in the organization of the laminar architecture of cerebral cortex. It is probably required for the integrity of the basement membrane/…
P07911	UMOD	Tamm-Horsfall urinary glycoprotein; Uromodulin: Functions in biogenesis and organization of the apical membrane of epithelial cells of the thick ascending limb of Henle's loop (TALH), where it promotes formation of complex filamentous gel-like structure that may play a role in the water barrier permeability (Probable). May serve as a receptor for binding and endocytosis of cytokines (IL-1, IL-2) …
P05362	ICAM1	Intercellular adhesion molecule 1; ICAM proteins are ligands for the leukocyte adhesion protein LFA-1 (integrin alpha-L/beta-2). During leukocyte trans- endothelial migration, ICAM1 engagement promotes the assembly of endothelial apical cups through ARHGEF26/SGEF and RHOG activation; CD molecules
P05230	FGF1	Fibroblast growth factor 1 (acidic); Plays an important role in the regulation of cell survival, cell division, angiogenesis, cell differentiation and cell migration. Functions as potent mitogen in vitro. Acts as a ligand for FGFR1 and integrins. Binds to FGFR1 in the presence of heparin leading to FGFR1 dimerization and activation via sequential autophosphorylation on tyrosine residues which act…
P05109	S100A8	Migration inhibitory factor-related protein 8; S100A8 is a calcium- and zinc-binding protein which plays a prominent role in the regulation of inflammatory processes and immune response. It can induce neutrophil chemotaxis and adhesion. Predominantly found as calprotectin (S100A8/A9) which has a wide plethora of intra- and extracellular functions. The intracellular functions include: facilitating…
P04085	PDGFA	Platelet-derived growth factor alpha polypeptide; Growth factor that plays an essential role in the regulation of embryonic development, cell proliferation, cell migration, survival and chemotaxis. Potent mitogen for cells of mesenchymal origin. Required for normal lung alveolar septum formation during embryogenesis, normal development of the gastrointestinal tract, normal development of Leydig c…
P02675	FGB	Fibrinogen beta chain; Cleaved by the protease thrombin to yield monomers which, together with fibrinogen alpha (FGA) and fibrinogen gamma (FGG), polymerize to form an insoluble fibrin matrix. Fibrin has a major function in hemostasis as one of the primary components of blood clots. In addition, functions during the early stages of wound repair to stabilize the lesion and guide cell migration dur…
P02671	FGA	Fibrinogen alpha chain; Cleaved by the protease thrombin to yield monomers which, together with fibrinogen beta (FGB) and fibrinogen gamma (FGG), polymerize to form an insoluble fibrin matrix. Fibrin has a major function in hemostasis as one of the primary components of blood clots. In addition, functions during the early stages of wound repair to stabilize the lesion and guide cell migration dur…
P02538	KRT6A	Keratin, type II cytoskeletal 6A; Epidermis-specific type I keratin involved in wound healing. Involved in the activation of follicular keratinocytes after wounding, while it does not play a major role in keratinocyte proliferation or migration. Participates in the regulation of epithelial migration by inhibiting the activity of SRC during wound repair; Belongs to the intermediate filament family.
P01127	PDGFB	Platelet-derived growth factor beta polypeptide; Growth factor that plays an essential role in the regulation of embryonic development, cell proliferation, cell migration, survival and chemotaxis. Potent mitogen for cells of mesenchymal origin. Required for normal proliferation and recruitment of pericytes and vascular smooth muscle cells in the central nervous system, skin, lung, heart and place…
P01033	TIMP1	Tissue inhibitor of metalloproteinases 1; Metalloproteinase inhibitor that functions by forming one to one complexes with target metalloproteinases, such as collagenases, and irreversibly inactivates them by binding to their catalytic zinc cofactor. Acts on MMP1, MMP2, MMP3, MMP7, MMP8, MMP9, MMP10, MMP11, MMP12, MMP13 and MMP16. Does not act on MMP14. Also functions as a growth factor that regul…
O96013	PAK4	P21 protein (Cdc42/Rac)-activated kinase 4; Serine/threonine protein kinase that plays a role in a variety of different signaling pathways including cytoskeleton regulation, cell migration, growth, proliferation or cell survival. Activation by various effectors including growth factor receptors or active CDC42 and RAC1 results in a conformational change and a subsequent autophosphorylation on sev…
O95994	AGR2	Secreted cement gland protein XAG-2 homolog; Required for MUC2 post-transcriptional synthesis and secretion. May play a role in the production of mucus by intestinal cells (By similarity). Proto-oncogene that may play a role in cell migration, cell differentiation and cell growth. Promotes cell adhesion; Protein disulfide isomerases
O95977	S1PR4	Endothelial differentiation G-protein coupled receptor 6; Receptor for the lysosphingolipid sphingosine 1- phosphate (S1P). S1P is a bioactive lysophospholipid that elicits diverse physiological effect on most types of cells and tissues. May be involved in cell migration processes that are specific for lymphocytes; Sphingosine 1-phosphate receptors
O95863	SNAI1	Snail family zinc finger 1; Involved in induction of the epithelial to mesenchymal transition (EMT), formation and maintenance of embryonic mesoderm, growth arrest, survival and cell migration. Binds to 3 E-boxes of the E-cadherin/CDH1 gene promoter and to the promoters of CLDN7 and KRT8 and, in association with histone demethylase KDM1A which it recruits to the promoters, causes a decrease in di…
O95758	PTBP3	Polypyrimidine tract binding protein 3; RNA-binding protein that mediates pre-mRNA alternative splicing regulation. Plays a role in the regulation of cell proliferation, differentiation and migration. Positive regulator of EPO-dependent erythropoiesis. Participates in cell differentiation regulation by repressing tissue-specific exons. Promotes FAS exon 6 skipping. Binds RNA, preferentially to bo…
O95498	VNN2	Glycosylphosphatidyl inositol-anchored protein GPI-80; Amidohydrolase that hydrolyzes specifically one of the carboamide linkages in D-pantetheine thus recycling pantothenic acid (vitamin B5) and releasing cysteamine. Involved in the thymus homing of bone marrow cells. May regulate beta-2 integrin-mediated cell adhesion, migration and motility of neutrophil; Vanins
O95425	SVIL	Supervillin; Isoform 1: Forms a high-affinity link between the actin cytoskeleton and the membrane. Is among the first costameric proteins to assemble during myogenesis and it contributes to myogenic membrane structure and differentiation. Appears to be involved in myosin II assembly. May modulate myosin II regulation through MLCK during cell spreading, an initial step in cell migration. May play…
O95393	BMP10	Bone morphogenetic protein 10; Required for maintaining the proliferative activity of embryonic cardiomyocytes by preventing premature activation of the negative cell cycle regulator CDKN1C/p57KIP and maintaining the required expression levels of cardiogenic factors such as MEF2C and NKX2-5. Acts as a ligand for ACVRL1/ALK1, BMPR1A/ALK3 and BMPR1B/ALK6, leading to activation of SMAD1, SMAD5 and S…
O95274	LYPD3	GPI-anchored metastasis-associated protein C4.4A homolog; Supports cell migration. May be involved in urothelial cell-matrix interactions. May be involved in tumor progression; LY6/PLAUR domain containing
O94813	SLIT2	Slit homolog 2 (Drosophila); Thought to act as molecular guidance cue in cellular migration, and function appears to be mediated by interaction with roundabout homolog receptors. During neural development involved in axonal navigation at the ventral midline of the neural tube and projection of axons to different regions. SLIT1 and SLIT2 seem to be essential for midline guidance in the forebrain b…
O94804	STK10	Serine/threonine-protein kinase 10; Serine/threonine-protein kinase involved in regulation of lymphocyte migration. Phosphorylates MSN, and possibly PLK1. Involved in regulation of lymphocyte migration by mediating phosphorylation of ERM proteins such as MSN. Acts as a negative regulator of MAP3K1/MEKK1. May also act as a cell cycle regulator by acting as a polo kinase kinase: mediates phosphoryl…
O76093	FGF18	Fibroblast growth factor 18; Plays an important role in the regulation of cell proliferation, cell differentiation and cell migration. Required for normal ossification and bone development. Stimulates hepatic and intestinal proliferation.
O75962	TRIO	Trio Rho guanine nucleotide exchange factor; Guanine nucleotide exchange factor (GEF) for RHOA and RAC1 GTPases. Involved in coordinating actin remodeling, which is necessary for cell migration and growth. In developing hippocampal neurons, limits dendrite formation, without affecting the establishment of axon polarity. Once dendrites are formed, involved in the control of synaptic function by re…
O75400	PRPF40A	PRP40 pre-mRNA processing factor 40 homolog A (S. cerevisiae); Binds to WASL/N-WASP and suppresses its translocation from the nucleus to the cytoplasm, thereby inhibiting its cytoplasmic function (By similarity). Plays a role in the regulation of cell morphology and cytoskeletal organization. Required in the control of cell shape and migration. May play a role in cytokinesis. May be involved in p…
O75326	SEMA7A	Semaphorin 7A, GPI membrane anchor (John Milton Hagen blood group); Plays an important role in integrin-mediated signaling and functions both in regulating cell migration and immune responses. Promotes formation of focal adhesion complexes, activation of the protein kinase PTK2/FAK1 and subsequent phosphorylation of MAPK1 and MAPK3. Promotes production of proinflammatory cytokines by monocytes an…
O75131	CPNE3	Copine III; Calcium-dependent phospholipid-binding protein that plays a role in ERBB2-mediated tumor cell migration in response to growth factor heregulin stimulation; Belongs to the copine family.
O75122	CLASP2	Cytoplasmic linker associated protein 2; Microtubule plus-end tracking protein that promotes the stabilization of dynamic microtubules. Involved in the nucleation of noncentrosomal microtubules originating from the trans-Golgi network (TGN). Required for the polarization of the cytoplasmic microtubule arrays in migrating cells towards the leading edge of the cell. May act at the cell cortex to en…
O75094	SLIT3	Multiple epidermal growth factor-like domains protein 5; May act as molecular guidance cue in cellular migration, and function may be mediated by interaction with roundabout homolog receptors.
O75093	SLIT1	Multiple epidermal growth factor-like domains protein 4; Thought to act as molecular guidance cue in cellular migration, and function appears to be mediated by interaction with roundabout homolog receptors. During neural development involved in axonal navigation at the ventral midline of the neural tube and projection of axons to different regions (By similarity). SLIT1 and SLIT2 together seem to…
O75083	WDR1	WD repeat-containing protein 1; Induces disassembly of actin filaments in conjunction with ADF/cofilin family proteins. Enhances cofilin-mediated actin severing (By similarity). Involved in cytokinesis. Involved in chemotactic cell migration by restricting lamellipodial membrane protrusions. Involved in myocardium sarcomere organization. Required for cardiomyocyte growth and maintenance (By simil…
O75051	PLXNA2	Semaphorin receptor OCT; Coreceptor for SEMA3A and SEMA6A. Necessary for signaling by SEMA6A and class 3 semaphorins and subsequent remodeling of the cytoskeleton. Plays a role in axon guidance, invasive growth and cell migration. Class 3 semaphorins bind to a complex composed of a neuropilin and a plexin. The plexin modulates the affinity of the complex for specific semaphorins, and its cytoplas…
O75044	SRGAP2	SLIT-ROBO Rho GTPase activating protein 2; RAC1 GTPase activating protein (GAP) that binds and deforms membranes, and regulates actin dynamics to regulate cell migration and differentiation. Plays an important role in different aspects of neuronal morphogenesis and migration mainly during development of the cerebral cortex. This includes the biogenesis of neurites, where it is required for both a…
O60711	LPXN	Leupaxin; Transcriptional coactivator for androgen receptor (AR) and serum response factor (SRF). Contributes to the regulation of cell adhesion, spreading and cell migration and acts as a negative regulator in integrin-mediated cell adhesion events. Suppresses the integrin-induced tyrosine phosphorylation of paxillin (PXN). May play a critical role as an adapter protein in the formation of the a…
O60687	SRPX2	Sushi-repeat protein upregulated in leukemia; Acts as a ligand for the urokinase plasminogen activator surface receptor. Plays a role in angiogenesis by inducing endothelial cell migration and the formation of vascular network (cords). Involved in cellular migration and adhesion. Increases the phosphorylation levels of FAK. Interacts with and increases the mitogenic activity of HGF. Promotes syna…
O60637	TSPAN3	Transmembrane 4 superfamily member 8; Regulates the proliferation and migration of oligodendrocytes, a process essential for normal myelination and repair; Belongs to the tetraspanin (TM4SF) family.
O43921	EFNA2	EPH-related receptor tyrosine kinase ligand 6; Cell surface GPI-bound ligand for Eph receptors, a family of receptor tyrosine kinases which are crucial for migration, repulsion and adhesion during neuronal, vascular and epithelial development. Binds promiscuously Eph receptors residing on adjacent cells, leading to contact-dependent bidirectional signaling into neighboring cells. The signaling pa…
O43915	FIGF	C-fos induced growth factor (vascular endothelial growth factor D); Growth factor active in angiogenesis, lymphangiogenesis and endothelial cell growth, stimulating their proliferation and migration and also has effects on the permeability of blood vessels. May function in the formation of the venous and lymphatic vascular systems during embryogenesis, and also in the maintenance of differentiate…
O43889	CREB3	Cyclic AMP-responsive element-binding protein 3; Endoplasmic reticulum (ER)-bound transcription factor that plays a role in the unfolded protein response (UPR). Involved in cell proliferation and migration, tumor suppression and inflammatory gene expression. Plays also a role in the human immunodeficiency virus type 1 (HIV-1) virus protein expression and in the herpes simplex virus-1 (HSV-1) late…
O43795	MYO1B	Unconventional myosin-Ib; Motor protein that may participate in process critical to neuronal development and function such as cell migration, neurite outgrowth and vesicular transport; Myosins, class I
O43623	SNAI2	Neural crest transcription factor Slug; Transcriptional repressor that modulates both activator- dependent and basal transcription. Involved in the generation and migration of neural crest cells. Plays a role in mediating RAF1- induced transcriptional repression of the TJ protein, occludin (OCLN) and subsequent oncogenic transformation of epithelial cells (By similarity). Represses BRCA2 expressi…
O43602	DCX	Neuronal migration protein doublecortin; Microtubule-associated protein required for initial steps of neuronal dispersion and cortex lamination during cerebral cortex development. May act by competing with the putative neuronal protein kinase DCLK1 in binding to a target protein. May in that way participate in a signaling pathway that is crucial for neuronal interaction before and during migratio…
O43379	WDR62	WD repeat-containing protein 62; Required for cerebral cortical development. Plays a role in neuronal proliferation and migration. Plays a role in mother-centriole-dependent centriole duplication; the function seems also to involve CEP152, CDK5RAP2 and CEP63 through a stepwise assembled complex at the centrosome that recruits CDK2 required for centriole duplication; WD repeat domain containing
O43157	PLXNB1	Semaphorin receptor SEP; Receptor for SEMA4D. Plays a role in RHOA activation and subsequent changes of the actin cytoskeleton. Plays a role in axon guidance, invasive growth and cell migration; Belongs to the plexin family.
O43155	FLRT2	Fibronectin-like domain-containing leucine-rich transmembrane protein 2; Functions in cell-cell adhesion, cell migration and axon guidance. Mediates cell-cell adhesion via its interactions with ADGRL3 and probably also other latrophilins that are expressed at the surface of adjacent cells. May play a role in the migration of cortical neurons during brain development via its interaction with UNC5D…
O43150	ASAP2	Arf-GAP with SH3 domain, ANK repeat and PH domain-containing protein 2; Activates the small GTPases ARF1, ARF5 and ARF6. Regulates the formation of post-Golgi vesicles and modulates constitutive secretion. Modulates phagocytosis mediated by Fc gamma receptor and ARF6. Modulates PXN recruitment to focal contacts and cell migration; Ankyrin repeat domain containing
O15540	FABP7	Mammary-derived growth inhibitor related; B-FABP could be involved in the transport of a so far unknown hydrophobic ligand with potential morphogenic activity during CNS development. It is required for the establishment of the radial glial fiber system in developing brain, a system that is necessary for the migration of immature neurons to establish cortical layers (By similarity); Fatty acid bin…
O15230	LAMA5	Laminin-10 subunit alpha; Binding to cells via a high affinity receptor, laminin is thought to mediate the attachment, migration and organization of cells into tissues during embryonic development by interacting with other extracellular matrix components.
O15197	EPHB6	Tyrosine-protein kinase-defective receptor EPH-6; Kinase-defective receptor for members of the ephrin-B family. Binds to ephrin-B1 and ephrin-B2. Modulates cell adhesion and migration by exerting both positive and negative effects upon stimulation with ephrin-B2. Inhibits JNK activation, T-cell receptor-induced IL-2 secretion and CD25 expression upon stimulation with ephrin-B2.
O15162	PLSCR1	Ca(2+)-dependent phospholipid scramblase 1; May mediate accelerated ATP-independent bidirectional transbilayer migration of phospholipids upon binding calcium ions that results in a loss of phospholipid asymmetry in the plasma membrane. May play a central role in the initiation of fibrin clot formation, in the activation of mast cells and in the recognition of apoptotic and injured cells by the r…
O15123	ANGPT2	Angiopoietin 2; Binds to TEK/TIE2, competing for the ANGPT1 binding site, and modulating ANGPT1 signaling. Can induce tyrosine phosphorylation of TEK/TIE2 in the absence of ANGPT1. In the absence of angiogenic inducers, such as VEGF, ANGPT2-mediated loosening of cell-matrix contacts may induce endothelial cell apoptosis with consequent vascular regression. In concert with VEGF, it may facilitate …
O15075	DCLK1	Doublecortin domain-containing protein 3A; Probable kinase that may be involved in a calcium- signaling pathway controlling neuronal migration in the developing brain. May also participate in functions of the mature nervous system; Doublecortin superfamily
O15049	N4BP3	NEDD4 binding protein 3; Plays a role in axon and dendrite arborization during cranial nerve development. May also be important for neural crest migration and early development of other anterior structures including eye, brain and cranial cartilage; Belongs to the N4BP3 family.
O15031	PLXNB2	Plexin B2; Cell surface receptor for SEMA4C, SEMA4D and SEMA4G that plays an important role in cell-cell signaling. Binding to class 4 semaphorins promotes downstream activation of RHOA and phosphorylation of ERBB2 at 'Tyr-1248'. Required for normal differentiation and migration of neuronal cells during brain corticogenesis and for normal embryonic brain development. Regulates the migration of ce…
O15014	ZNF609	Zinc finger protein 609; Transcription factor, which activates RAG1, and possibly RAG2, transcription. Through the regulation of RAG1/2 expression, may regulate thymocyte maturation. Along with NIPBL and the multiprotein complex Integrator, promotes cortical neuron migration during brain development by regulating the transcription of crucial genes in this process. Preferentially binds promoters c…
O14967	CLGN	Calmegin; Functions during spermatogenesis as a chaperone for a range of client proteins that are important for sperm adhesion onto the egg zona pellucida and for subsequent penetration of the zona pellucida. Required for normal sperm migration from the uterus into the oviduct. Required for normal male fertility. Binds calcium ions (By similarity).
O14879	IFIT3	Interferon-induced protein with tetratricopeptide repeats 3; IFN-induced antiviral protein which acts as an inhibitor of cellular as well as viral processes, cell migration, proliferation, signaling, and viral replication. Enhances MAVS- mediated host antiviral responses by serving as an adapter bridging TBK1 to MAVS which leads to the activation of TBK1 and phosphorylation of IRF3 and phosphoryl…
O14713	ITGB1BP1	Integrin cytoplasmic domain-associated protein 1; Key regulator of the integrin-mediated cell-matrix interaction signaling by binding to the ITGB1 cytoplasmic tail and preventing the activation of integrin alpha-5/beta-1 (heterodimer of ITGA5 and ITGB1) by talin or FERMT1. Plays a role in cell proliferation, differentiation, spreading, adhesion and migration in the context of mineralization and b…
O14531	DPYSL4	Collapsin response mediator protein 3; Necessary for signaling by class 3 semaphorins and subsequent remodeling of the cytoskeleton. Plays a role in axon guidance, neuronal growth cone collapse and cell migration (By similarity); Belongs to the metallo-dependent hydrolases superfamily. Hydantoinase/dihydropyrimidinase family.
O14525	ASTN1	Astrotactin 1; Neuronal adhesion molecule that is required for normal migration of young postmitotic neuroblasts along glial fibers, especially in the cerebellum. Required for normal rate of migration of granule cells during brain development and for normal cerebellum development; Belongs to the astrotactin family.
O00622	CYR61	Insulin-like growth factor-binding protein 10; Promotes cell proliferation, chemotaxis, angiogenesis and cell adhesion. Appears to play a role in wound healing by up- regulating, in skin fibroblasts, the expression of a number of genes involved in angiogenesis, inflammation and matrix remodeling including VEGA-A, VEGA-C, MMP1, MMP3, TIMP1, uPA, PAI-1 and integrins alpha-3 and alpha-5. CYR61-media…
O00592	PODXL	Podocalyxin-like protein 1; Involved in the regulation of both adhesion and cell morphology and cancer progression. Function as an anti-adhesive molecule that maintains an open filtration pathway between neighboring foot processes in the podocyte by charge repulsion. Acts as a pro-adhesive molecule, enhancing the adherence of cells to immobilized ligands, increasing the rate of migration and cell…
O00560	SDCBP	Pro-TGF-alpha cytoplasmic domain-interacting protein 18; Multifunctional adapter protein involved in diverse array of functions including trafficking of transmembrane proteins, neuro and immunomodulation, exosome biogenesis, and tumorigenesis. Positively regulates TGFB1- mediated SMAD2/3 activation and TGFB1-induced epithelial-to- mesenchymal transition (EMT) and cell migration in various cell ty…
O00533	CHL1	Neural cell adhesion molecule L1-like protein; Extracellular matrix and cell adhesion protein that plays a role in nervous system development and in synaptic plasticity. Both soluble and membranous forms promote neurite outgrowth of cerebellar and hippocampal neurons and suppress neuronal cell death. Plays a role in neuronal positioning of pyramidal neurons and in regulation of both the number of…
O00522	KRIT1	Cerebral cavernous malformations 1 protein; Component of the CCM signaling pathway which is a crucial regulator of heart and vessel formation and integrity (By similarity). Negative regulator of angiogenesis. Inhibits endothelial proliferation, apoptosis, migration, lumen formation and sprouting angiogenesis in primary endothelial cells. Promotes AKT phosphorylation in a NOTCH-dependent and indep…
O00506	STK25	Sterile 20/oxidant stress-response kinase 1; Oxidant stress-activated serine/threonine kinase that may play a role in the response to environmental stress. Targets to the Golgi apparatus where it appears to regulate protein transport events, cell adhesion, and polarity complexes important for cell migration.
O00423	EML1	Echinoderm microtubule associated protein like 1; Modulates the assembly and organization of the microtubule cytoskeleton, and probably plays a role in regulating the orientation of the mitotic spindle and the orientation of the plane of cell division. Required for normal proliferation of neuronal progenitor cells in the developing brain and for normal brain development. Does not affect neuron mi…
O00358	FOXE1	Forkhead box E1 (thyroid transcription factor 2); Transcription factor that binds consensus sites on a variety of gene promoters and activate their transcription. Involved in proper palate formation, most probably through the expression of MSX1 and TGFB3 genes which are direct targets of this transcription factor. Also implicated in thyroid gland morphogenesis. May indirectly play a role in cell …
O00329	PIK3CD	Phosphatidylinositol 4,5-bisphosphate 3-kinase 110 kDa catalytic subunit delta; Phosphoinositide-3-kinase (PI3K) that phosphorylates PftdIns(4,5)P2 (Phosphatidylinositol 4,5-bisphosphate) to generate phosphatidylinositol 3,4,5-trisphosphate (PIP3). PIP3 plays a key role by recruiting PH domain-containing proteins to the membrane, including AKT1 and PDPK1, activating signaling cascades involved in…
O00219	HAS3	Hyaluronic acid synthase 3; Catalyzes the addition of GlcNAc or GlcUA monosaccharides to the nascent hyaluronan polymer. Therefore, it is essential to hyaluronan synthesis a major component of most extracellular matrices that has a structural role in tissues architectures and regulates cell adhesion, migration and differentiation. This is one of the isozymes catalyzing that reaction (By similarit…
O00182	LGALS9	Lectin, galactoside-binding, soluble, 9; Binds galactosides. Has high affinity for the Forssman pentasaccharide. Ligand for HAVCR2/TIM3. Binding to HAVCR2 induces T-helper type 1 lymphocyte (Th1) death. Also stimulates bactericidal activity in infected macrophages by causing macrophage activation and IL1B secretion which restricts intracellular bacterial growth (By similarity). Ligand for P4HB; t…
O00165	HAX1	HCLS1 associated protein X-1; Recruits the Arp2/3 complex to the cell cortex and regulates reorganization of the cortical actin cytoskeleton via its interaction with KCNC3 and the Arp2/3 complex. Slows down the rate of inactivation of KCNC3 channels. Promotes GNA13-mediated cell migration. Involved in the clathrin-mediated endocytosis pathway. May be involved in internalization of ABC transporter…
O00151	PDLIM1	C-terminal LIM domain protein 1; Cytoskeletal protein that may act as an adapter that brings other proteins (like kinases) to the cytoskeleton. Involved in assembly, disassembly and directioning of stress fibers in fibroblasts. Required for the localization of ACTN1 and PALLD to stress fibers. Required for cell migration and in maintaining cell polarity of fibroblasts (By similarity); LIM domain …
D6RJB6	USP17L20	Ubiquitin carboxyl-terminal hydrolase 17-like protein 20; Deubiquitinating enzyme that removes conjugated ubiquitin from specific proteins to regulate different cellular processes that may include cell proliferation, progression through the cell cycle, apoptosis, cell migration, and the cellular response to viral infection.
D6RCP7	USP17L19	Ubiquitin carboxyl-terminal hydrolase 17-like protein 19; Deubiquitinating enzyme that removes conjugated ubiquitin from specific proteins to regulate different cellular processes that may include cell proliferation, progression through the cell cycle, apoptosis, cell migration, and the cellular response to viral infection.
D6RBQ6	USP17L17	Ubiquitin carboxyl-terminal hydrolase 17-like protein 17; Deubiquitinating enzyme that removes conjugated ubiquitin from specific proteins to regulate different cellular processes that may include cell proliferation, progression through the cell cycle, apoptosis, cell migration, and the cellular response to viral infection.
D6RA61	USP17L22	Ubiquitin carboxyl-terminal hydrolase 17-like protein 22; Deubiquitinating enzyme that removes conjugated ubiquitin from specific proteins to regulate different cellular processes that may include cell proliferation, progression through the cell cycle, apoptosis, cell migration, and the cellular response to viral infection.
D6R9N7	USP17L18	Ubiquitin carboxyl-terminal hydrolase 17-like protein 18; Deubiquitinating enzyme that removes conjugated ubiquitin from specific proteins to regulate different cellular processes that may include cell proliferation, progression through the cell cycle, apoptosis, cell migration, and the cellular response to viral infection.
D6R901	USP17L21	Ubiquitin carboxyl-terminal hydrolase 17-like protein 21; Deubiquitinating enzyme that removes conjugated ubiquitin from specific proteins to regulate different cellular processes that may include cell proliferation, progression through the cell cycle, apoptosis, cell migration, and the cellular response to viral infection.
C9JVI0	USP17L11	Ubiquitin carboxyl-terminal hydrolase 17-like protein 11; Deubiquitinating enzyme that removes conjugated ubiquitin from specific proteins to regulate different cellular processes that may include cell proliferation, progression through the cell cycle, apoptosis, cell migration, and the cellular response to viral infection.
C9JPN9	USP17L12	Ubiquitin carboxyl-terminal hydrolase 17-like protein 12; Deubiquitinating enzyme that removes conjugated ubiquitin from specific proteins to regulate different cellular processes that may include cell proliferation, progression through the cell cycle, apoptosis, cell migration, and the cellular response to viral infection.
C9JLJ4	USP17L13	Ubiquitin carboxyl-terminal hydrolase 17-like protein 13; Deubiquitinating enzyme that removes conjugated ubiquitin from specific proteins to regulate different cellular processes that may include cell proliferation, progression through the cell cycle, apoptosis, cell migration, and the cellular response to viral infection.
C9JJH3	USP17L10	Ubiquitin carboxyl-terminal hydrolase 17-like protein 10; Deubiquitinating enzyme that removes conjugated ubiquitin from specific proteins to regulate different cellular processes that may include cell proliferation, progression through the cell cycle, apoptosis, cell migration, and the cellular response to viral infection.
C9J2P7	USP17L15	Ubiquitin carboxyl-terminal hydrolase 17-like protein 15; Deubiquitinating enzyme that removes conjugated ubiquitin from specific proteins to regulate different cellular processes that may include cell proliferation, progression through the cell cycle, apoptosis, cell migration, and the cellular response to viral infection.
B0I1T2	MYO1G	Unconventional myosin-Ig; Unconventional myosin required during immune response for detection of rare antigen-presenting cells by regulating T- cell migration. Unconventional myosins are actin-based motor molecules with ATPase activity and serve in intracellular movements. Acts as a regulator of T-cell migration by generating membrane tension, enforcing cell-intrinsic meandering search, thereby e…
A8MXK1	VSTM5	V-set and transmembrane domain-containing protein 5; Cell adhesion-like membrane protein of the central nervous system (CNS) which modulates both the position and complexity of central neurons by altering their membrane morphology and dynamics. Involved in the formation of neuronal dendrites and protrusions including dendritic filopodia. In synaptogenesis, regulates synapse formation by altering …
A8MUK1	USP17L5	Ubiquitin-specific-processing protease 17-like protein 5; Deubiquitinating enzyme that removes conjugated ubiquitin from specific proteins to regulate different cellular processes that may include cell proliferation, progression through the cell cycle, apoptosis, cell migration, and the cellular response to viral infection.
A6NIX2	WTIP	Wilms tumor protein 1-interacting protein; Adapter or scaffold protein which participates in the assembly of numerous protein complexes and is involved in several cellular processes such as cell fate determination, cytoskeletal organization, repression of gene transcription, cell-cell adhesion, cell differentiation, proliferation and migration. Positively regulates microRNA (miRNA)-mediated gene …
A6NFQ2	FAM115C	Family with sequence similarity 115, member C; Isoform 2: Negatively regulates the plasma membrane cation channel TRPM8 activity. Involved in the recruitment of TRPM8 to the cell surface. Promotes prostate cancer cell migration stimulation in a TRPM8-dependent manner.
A6NED2	RCCD1	RCC1 domain-containing protein 1; Acts as a coregulator of KDM8 to promote histone demethylase activity on di- and trimethylated 'Lys-36' (H3K36me2/me3) of histone H3. Plays a role in transcriptional repression of satellite repeats, possibly by regulating H3K36 methylation levels in centromeric regions together with KDM8. Possibly together with KDM8, involved in proper mitotic spindle organizatio…
A6NCW0	USP17L3	Ubiquitin-specific-processing protease 17-like protein 3; Deubiquitinating enzyme that removes conjugated ubiquitin from specific proteins to regulate different cellular processes that may include cell proliferation, progression through the cell cycle, apoptosis, cell migration, and the cellular response to viral infection.
A4D1T9	PRSS37	Probable inactive serine protease 37; Plays a role in male fertility (By similarity). May have a role in sperm migration or binding to zona-intact eggs (By similarity). Involved in the activation of the proacrosin/acrosin system; Belongs to the peptidase S1 family.
A4D0S4	LAMB4	Laminin beta-1-related protein; Binding to cells via a high affinity receptor, laminin is thought to mediate the attachment, migration and organization of cells into tissues during embryonic development by interacting with other extracellular matrix components.
A0PJY2	FEZF1	Fez family zinc finger protein 1; Transcription repressor. Involved in the axonal projection and proper termination of olfactory sensory neurons (OSN). Plays a role in rostro-caudal patterning of the diencephalon and in prethalamic formation. Expression is required in OSN to cell-autonomously regulate OSN axon projections. Regulates non-cell-autonomously the layer formation of the olfactory bulb …
	USP17L30	Ubiquitin specific peptidase 17-like family member 30; Deubiquitinating enzyme that removes conjugated ubiquitin from specific proteins to regulate different cellular processes that may include cell proliferation, progression through the cell cycle, apoptosis, cell migration, and the cellular response to viral infection.
	USP17L29	Ubiquitin specific peptidase 17-like family member 29; Deubiquitinating enzyme that removes conjugated ubiquitin from specific proteins to regulate different cellular processes that may include cell proliferation, progression through the cell cycle, apoptosis, cell migration, and the cellular response to viral infection.
	USP17L28	Ubiquitin specific peptidase 17-like family member 28; Deubiquitinating enzyme that removes conjugated ubiquitin from specific proteins to regulate different cellular processes that may include cell proliferation, progression through the cell cycle, apoptosis, cell migration, and the cellular response to viral infection.
	USP17L25	Ubiquitin specific peptidase 17-like family member 25; Deubiquitinating enzyme that removes conjugated ubiquitin from specific proteins to regulate different cellular processes that may include cell proliferation, progression through the cell cycle, apoptosis, cell migration, and the cellular response to viral infection.
	USP17L24	Ubiquitin specific peptidase 17-like family member 24; Deubiquitinating enzyme that removes conjugated ubiquitin from specific proteins to regulate different cellular processes that may include cell proliferation, progression through the cell cycle, apoptosis, cell migration, and the cellular response to viral infection.

## Sheet: c)
	Accession #	uniprot ID	Gene	Protein name	Peptide
1	B1AUH1	sp|B1AUH1|PTPRU_MOUSE	Ptpru	Receptor-type tyrosine-protein phosphatase U OS=Mus musculus GN=Ptpru PE=1 SV=1	TVVHC1380LNGGGR
2	A6H6A9	sp|A6H6A9|RBG1L_MOUSE	Rabgap1l	Rab GTPase-activating protein 1-like OS=Mus musculus GN=Rabgap1l PE=1 SV=1	ILYSFC248TAFK
3	Q99JB2	sp|Q99JB2|STML2_MOUSE	Stoml2	Stomatin-like protein 2, mitochondrial OS=Mus musculus GN=Stoml2 PE=1 SV=1	ESLNANIVDAINQAADC167WGIR
4	O70400	sp|O70400|PDLI1_MOUSE	Pdlim1	PDZ and LIM domain protein 1 OS=Mus musculus GN=Pdlim1 PE=1 SV=4	GC73ADNMTLTVSR
5	O35678	sp|O35678|MGLL_MOUSE	Mgll	Monoglyceride lipase OS=Mus musculus GN=Mgll PE=1 SV=1	SEVDLYNSDPLVC201R
					VC208FGIQLLNAVAR
					IAAAGAGC301PP
6	Q8BT60	sp|Q8BT60|CPNE3_MOUSE	Cpne3	Copine-3 OS=Mus musculus GN=Cpne3 PE=1 SV=2	EALAQC506VLAEIPQQVVGYFNTYK
7	P34884	sp|P34884|MIF_MOUSE	Mif	Macrophage migration inhibitory factor OS=Mus musculus GN=Mif PE=1 SV=2	LLC81GLLSDR
8	Q80U72	sp|Q80U72|SCRIB_MOUSE	Scrib	Protein scribble homolog OS=Mus musculus GN=Scrib PE=1 SV=2	GHAGNPC1113DPTDEGIFISK
9	P41241	sp|P41241|CSK_MOUSE	Csk	Tyrosine-protein kinase CSK OS=Mus musculus GN=Csk PE=1 SV=2	YNFHGTAEQDLPFC31K
					SVLGGDC290LLK
10	O88342	sp|O88342|WDR1_MOUSE	Wdr1	WD repeat-containing protein 1 OS=Mus musculus GN=Wdr1 PE=1 SV=3	VC225ALGESK
11	Q91Z67	sp|Q91Z67|SRGP2_MOUSE	Srgap2	SLIT-ROBO Rho GTPase-activating protein 2 OS=Mus musculus GN=Srgap2 PE=1 SV=2	LMEMYNNVFC338PPMK
					FEFQPHMGDMASQLC357AQQPVQSELVQR
12	Q8C6G8	sp|Q8C6G8|WDR26_MOUSE	Wdr26	WD repeat-containing protein 26 OS=Mus musculus GN=Wdr26 PE=1 SV=3	C218ELTPLK
13	P59764	sp|P59764|DOCK4_MOUSE	Dock4	Dedicator of cytokinesis protein 4 OS=Mus musculus GN=Dock4 PE=1 SV=1	ILSNVFC860LIK
14	Q9ES28	sp|Q9ES28|ARHG7_MOUSE	Arhgef7	Rho guanine nucleotide exchange factor 7 OS=Mus musculus GN=Arhgef7 PE=1 SV=2	TLGSVTYMSQVTIQC469AGSEEK
					VIEAYC700TSAK
15	Q8BTM8	sp|Q8BTM8|FLNA_MOUSE	Flna	Filamin-A OS=Mus musculus GN=Flna PE=1 SV=5	C8GQSAAVASPGGSIDSR
					SPYTVTVGQAC478NPAAC483R
					VGTEC574GNQK
					VQVQDNEGC717SVEATVK
					YTPC841GAGSYTIMVLFADQATPTSPIR
					IVSPSGAAVPC1018K
					AHVAPC1157FDASK
					LQVEPAVDTSGVQC1260YGPGIEGQGVFR
					VANPSGNLTDTYVQDC1312GDGTYK
					AEISC1912TDNQDGTC1920SVSYLPVLPGDYSILVK
					THEAEIVEGENHTYC2199IR
16	Q80X90	sp|Q80X90|FLNB_MOUSE	Flnb	Filamin-B OS=Mus musculus GN=Flnb PE=1 SV=3	GAGTGGLGLTVEGPC1081EAK
					VGEPGILC1155VDC1158SEAGPGTLGLEAVSDSGAK
					IAGPGLSSC1434VR
17	Q80UJ7	sp|Q80UJ7|RB3GP_MOUSE	Rab3gap1	Rab3 GTPase-activating protein catalytic subunit OS=Mus musculus GN=Rab3gap1 PE=1 SV=4	DEELEDAIPQSMQDLLC106MNNDFPPR
					FVSC873LLEQPEVSVTGAGR
18	Q9JJ28	sp|Q9JJ28|FLII_MOUSE	Flii	Protein flightless-1 homolog OS=Mus musculus GN=Flii PE=1 SV=1	TGLC46YLPEELAALQK
19	Q9JJG0	sp|Q9JJG0|TACC2_MOUSE	Tacc2	Transforming acidic coiled-coil-containing protein 2 OS=Mus musculus GN=Tacc2 PE=1 SV=2	C1060AQEYLSR
20	P35282	sp|P35282|RAB21_MOUSE	Rab21	Ras-related protein Rab-21 OS=Mus musculus GN=Rab21 PE=1 SV=4	VVLLGEGC27VGK
21	Q8K298	sp|Q8K298|ANLN_MOUSE	Anln	Anillin OS=Mus musculus GN=Anln PE=1 SV=2	QNSVQEQPGTAC232LSK
					KPC328EKPTLSQGAQPK
					EEANREVC348LQSQSK
					ADFVC816STAQK
					WC1004VLSGNC1010ISYWTYPDDER
22	O08553	sp|O08553|DPYL2_MOUSE	Dpysl2	Dihydropyrimidinase-related protein 2 OS=Mus musculus GN=Dpysl2 PE=1 SV=2	GLYDGPVC504EVSVTPK
23	Q9WTU6	sp|Q9WTU6|MK09_MOUSE	Mapk9	Mitogen-activated protein kinase 9 OS=Mus musculus GN=Mapk9 PE=1 SV=2	TAC177TNFMMTPYVVTR
24	P70460	sp|P70460|VASP_MOUSE	Vasp	Vasodilator-stimulated phosphoprotein OS=Mus musculus GN=Vasp PE=1 SV=4	SSSSVTTSEAHPSTPC332SSDDSDLER
25	P18760	sp|P18760|COF1_MOUSE	Cfl1	Cofilin-1 OS=Mus musculus GN=Cfl1 PE=1 SV=3	AVLFC39LSEDK
					MLPDKDC80R
					HELQANC139YEEVK
					DRC147TLAEK
26	Q8BJ71	sp|Q8BJ71|NUP93_MOUSE	Nup93	Nuclear pore complex protein Nup93 OS=Mus musculus GN=Nup93 PE=1 SV=1	LNQVC422FDDDGTSSPQDR
					SSGQSAQLLSHEPGDPPC522MR
27	Q8BHD7	sp|Q8BHD7|PTBP3_MOUSE	Ptbp3	Polypyrimidine tract-binding protein 3 OS=Mus musculus GN=Ptbp3 PE=1 SV=1	KIPC39DVTEAEVISLGLPFGK
28	Q80TM9	sp|Q80TM9|NISCH_MOUSE	Nisch	Nischarin OS=Mus musculus GN=Nisch PE=1 SV=2	TDLGHILDFTC186R
29	Q7TPW1	sp|Q7TPW1|NEXN_MOUSE	Nexn	Nexilin OS=Mus musculus GN=Nexn PE=1 SV=3	MRYEEEC149R
					GETYC569LYLPETFPEDGGEYMCK
30	Q99P72	sp|Q99P72|RTN4_MOUSE	Rtn4	Reticulon-4 OS=Mus musculus GN=Rtn4 PE=1 SV=2	EDLVC319SAALHNPQESPATLTK
					VTEAVVATMPEGLTPDLVQEAC537ESELNEATGTK
					SEIANVQSGANSLPC884SELPC889DLSFK
31	Q8K0Q5	sp|Q8K0Q5|RHG18_MOUSE	Arhgap18	Rho GTPase-activating protein 18 OS=Mus musculus GN=Arhgap18 PE=1 SV=1	MTAGNVAMVMAPNLFMC489HTLGLK
32	P02468	sp|P02468|LAMC1_MOUSE	Lamc1	Laminin subunit gamma-1 OS=Mus musculus GN=Lamc1 PE=1 SV=2	TLPTGC1598FNTPSIEKP
33	Q62077	sp|Q62077|PLCG1_MOUSE	Plcg1	1-phosphatidylinositol 4,5-bisphosphate phosphodiesterase gamma-1 OS=Mus musculus GN=Plcg1 PE=1 SV=2	AC976YRDMSSFPETK
34	Q9D666	sp|Q9D666|SUN1_MOUSE	Sun1	SUN domain-containing protein 1 OS=Mus musculus GN=Sun1 PE=1 SV=2	TSC635EQAGAR
					VASLSAQC501HNHDER
					C759SETYETK
35	O55098	sp|O55098|STK10_MOUSE	stk10	Serine/threonine-protein kinase 10 OS=Mus musculus OX=10090 GN=Stk10 PE=1 SV=2	C887HLLVEHETQK
36	P49443	sp|P49443|PPM1A_MOUSE	ppm1a	Protein phosphatase 1A OS=Mus musculus OX=10090 GN=Ppm1a PE=1 SV=1	YLEC314R
37	Q566J8	sp|Q566J8|COQ8B_MOUSE	coq8b	Atypical kinase COQ8B, mitochondrial OS=Mus musculus OX=10090 GN=Coq8b PE=1 SV=1	IVQTLC148TVR
					VLGMELAGGIPLDQC336QGLSQDIR
	All peptide sequences and numbers are from mouse because all proteins were identified from mouse HL-1 cell line, except that PPM1A sequence and numbers were from human because it was identified from human HEK293 cells.
